# Supplementary material for: Pushing Structural Information into the Yeast Interactome by High-Throughput Protein Docking Experiments
Source: PLoS Comput Biol. 2009 Aug 28;5(8):e1000490. doi: 10.1371/journal.pcbi.1000490 (PMC2722787; doi:10.1371/journal.pcbi.1000490)
Supplement: Table S3 — Results of the large scale docking experiment. The table reports all the interactions for which it was possible to calculate a docking prediction. The first two columns are the ORF names of the proteins involved in the interaction. The third and fourth columns are the corresponding structures. For experimental structures these fields correspond to the PDB ID and chain, for models the name of the model corresponds to the Swiss-prot id plus an index. Models can be downloaded from http://gatealoy.pcb.ub.es/docking_paper/. The name of the PDB file in the downloadable tarball corresponds to the model name. The fifth and sixth columns indicate if the structures are complete experimental structures, complete models or partial models. The seventh column is the average score of the top 3 solutions, while the eighth column contains YES if the score is above the confidence threshold and NO otherwise. The ninth column is the name of the tarball containing the results (results can be downloaded from http://gatealoy.pcb.ub.es/docking_paper/). The last two columns indicate which one of the two structures is the receptor (chain A in the complex) and which one is the ligand (chain B in the complex). (0.70 MB XLS) [file pcbi.1000490.s008.xls]

## Sheet: Sheet1
ORF1	ORF2	Struct1	Struct2	Type1	Type2	Score	Threshold	Tarball	Receptor	Ligand
YBR085W	YGL167C	P18238.1	P13586.1	compl_model	compl_model	3120.9	YES	P13586.1-P18238.1.tgz	P13586.1	P18238.1
YBL030C	YGL167C	P18239.2	P13586.1	compl_model	compl_model	3077.56	YES	P13586.1-P18239.2.tgz	P13586.1	P18239.2
YJR148W	YJR148W	P47176.4	P47176.4	compl_model	compl_model	3036.49	YES	P47176.4-P47176.4.tgz	P47176.4	P47176.4
YDR037W	YDR037W	P15180.3	P15180.3	part_model	part_model	2974.56	YES	P15180.3-P15180.3.tgz	P15180.3	P15180.3
YHR208W	YJR148W	P38891.1	P47176.4	compl_model	compl_model	2820.23	YES	P38891.1-P47176.4.tgz	P38891.1	P47176.4
YBR221C	YBR221C	P32473.2	P32473.2	compl_model	compl_model	2734.92	YES	P32473.2-P32473.2.tgz	P32473.2	P32473.2
YDL080C	YDL080C	Q07471.2	Q07471.2	compl_model	compl_model	2687.19	YES	Q07471.2-Q07471.2.tgz	Q07471.2	Q07471.2
Q0105	YGR183C	3cxh_N	3cxh_T	compl_struct	compl_struct	2459.2	YES	3cxh_N-3cxh_T.tgz	3cxh_N	3cxh_T
YBR011C	YMR267W	8prk_B	P28239.1	compl_struct	part_model	2451.73	YES	8prk_B-P28239.1.tgz	8prk_B	P28239.1
Q0105	YEL024W	3cxh_N	P08067.2	compl_struct	part_model	2376.36	YES	3cxh_N-P08067.2.tgz	3cxh_N	P08067.2
YBL003C	YDR224C	1id3_G	P02293.2	compl_struct	compl_model	2369.48	YES	1id3_G-P02293.2.tgz	P02293.2	1id3_G
YDR224C	YDR225W	P02293.2	1id3_G	compl_model	compl_struct	2369.48	YES	1id3_G-P02293.2.tgz	P02293.2	1id3_G
YDR036C	YDR036C	P28817.3	P28817.3	part_model	part_model	2365.18	YES	P28817.3-P28817.3.tgz	P28817.3	P28817.3
YGR267C	YGR267C	P51601.5	P51601.5	part_model	part_model	2336.45	YES	P51601.5-P51601.5.tgz	P51601.5	P51601.5
YLR044C	YLR134W	1qpb_B	P16467.2	compl_struct	compl_model	2321.1	YES	1qpb_B-P16467.2.tgz	1qpb_B	P16467.2
Q0105	YBL045C	3cxh_N	3cxh_L	compl_struct	compl_struct	2308.44	YES	3cxh_L-3cxh_N.tgz	3cxh_L	3cxh_N
YBL041W	YBL041W	3e47_Z	3e47_Z	compl_struct	compl_struct	2277.38	YES	3e47_Z-3e47_Z.tgz	3e47_Z	3e47_Z
YLR170C	YPR029C	P35181.2	Q12028.1	compl_model	part_model	2277.06	YES	P35181.2-Q12028.1.tgz	Q12028.1	P35181.2
YEL020C	YEL020C	P39994.5	P39994.5	compl_model	compl_model	2258.91	YES	P39994.5-P39994.5.tgz	P39994.5	P39994.5
Q0105	YOR065W	3cxh_N	P07143.1	compl_struct	part_model	2257.39	YES	3cxh_N-P07143.1.tgz	3cxh_N	P07143.1
YBL002W	YOL012C	1id3_H	Q12692.6	compl_struct	compl_model	2247.39	YES	1id3_H-Q12692.6.tgz	Q12692.6	1id3_H
YKL139W	YKL139W	Q03957.11	Q03957.11	part_model	part_model	2239.99	YES	Q03957.11-Q03957.11.tgz	Q03957.11	Q03957.11
YKL013C	YNR035C	P33204.1	P53731.1	compl_model	compl_model	2236.22	YES	P33204.1-P53731.1.tgz	P53731.1	P33204.1
YDR529C	YJL166W	3cxh_R	3cxh_S	compl_struct	compl_struct	2223.14	YES	3cxh_R-3cxh_S.tgz	3cxh_R	3cxh_S
YGR220C	YLR189C	P31334.4	Q06321.2	part_model	part_model	2180.15	YES	P31334.4-Q06321.2.tgz	Q06321.2	P31334.4
YBR221C	YER178W	P32473.2	P16387.1	compl_model	part_model	2178.08	YES	P16387.1-P32473.2.tgz	P16387.1	P32473.2
YDR529C	YGR183C	3cxh_R	3cxh_T	compl_struct	compl_struct	2175.76	YES	3cxh_R-3cxh_T.tgz	3cxh_R	3cxh_T
YNL138W	YNL138W	P17555.6	P17555.6	part_model	part_model	2175.69	YES	P17555.6-P17555.6.tgz	P17555.6	P17555.6
YIR035C	YIR035C	P40579.3	P40579.3	part_model	part_model	2174.04	YES	P40579.3-P40579.3.tgz	P40579.3	P40579.3
YGR183C	YJL166W	3cxh_T	3cxh_S	compl_struct	compl_struct	2173.55	YES	3cxh_S-3cxh_T.tgz	3cxh_S	3cxh_T
YJL137C	YJL137C	P47011.3	P47011.3	part_model	part_model	2153.82	YES	P47011.3-P47011.3.tgz	P47011.3	P47011.3
YJL031C	YJL031C	Q00618.4	Q00618.4	part_model	part_model	2126.17	YES	Q00618.4-Q00618.4.tgz	Q00618.4	Q00618.4
YDR224C	YOL012C	P02293.2	Q12692.6	compl_model	compl_model	2124.2	YES	P02293.2-Q12692.6.tgz	Q12692.6	P02293.2
YJL070C	YML035C	P40361.10	P15274.13	part_model	part_model	2122.33	YES	P15274.13-P40361.10.tgz	P40361.10	P15274.13
YPL259C	YPR029C	Q00776.2	Q12028.1	compl_model	part_model	2115.09	YES	Q00776.2-Q12028.1.tgz	Q12028.1	Q00776.2
YER070W	YER070W	2zlg_A	2zlg_A	compl_struct	compl_struct	2114.08	YES	2zlg_A-2zlg_A.tgz	2zlg_A	2zlg_A
YBR011C	YDL203C	8prk_B	Q07622.10	compl_struct	part_model	2111.78	YES	8prk_B-Q07622.10.tgz	8prk_B	Q07622.10
YBR115C	YBR115C	P07702.1	P07702.1	part_model	part_model	2105.12	YES	P07702.1-P07702.1.tgz	P07702.1	P07702.1
YER133W	YLL013C	P32598.4	Q07807.1	compl_model	part_model	2090.32	YES	P32598.4-Q07807.1.tgz	Q07807.1	P32598.4
YLR146C	YPR069C	Q12455.7	Q12074.5	compl_model	compl_model	2088.09	YES	Q12074.5-Q12455.7.tgz	Q12455.7	Q12074.5
YGL206C	YPR029C	P22137.7	Q12028.1	part_model	part_model	2087.1	YES	P22137.7-Q12028.1.tgz	Q12028.1	P22137.7
YJL166W	YOR065W	3cxh_S	P07143.1	compl_struct	part_model	2086.52	YES	3cxh_S-P07143.1.tgz	P07143.1	3cxh_S
YDR062W	YHR020W	P40970.7	P38708.3	part_model	part_model	2085.9	YES	P38708.3-P40970.7.tgz	P38708.3	P40970.7
YER012W	YGL011C	3e47_X	3e47_U	compl_struct	compl_struct	2084.62	YES	3e47_U-3e47_X.tgz	3e47_U	3e47_X
YLR028C	YMR120C	P54113.1	P38009.1	compl_model	compl_model	2083.7	YES	P38009.1-P54113.1.tgz	P38009.1	P54113.1
YDR036C	YNL137C	P28817.3	P27929.3	part_model	part_model	2078.01	YES	P27929.3-P28817.3.tgz	P28817.3	P27929.3
YAL061W	YAL061W	P39713.1	P39713.1	part_model	part_model	2070.24	YES	P39713.1-P39713.1.tgz	P39713.1	P39713.1
YDL047W	YLR310C	P20604.7	P04821.2	compl_model	part_model	2063.87	YES	P04821.2-P20604.7.tgz	P04821.2	P20604.7
YDL236W	YDL236W	P19881.6	P19881.6	compl_model	compl_model	2059.74	YES	P19881.6-P19881.6.tgz	P19881.6	P19881.6
YDL188C	YER012W	P23595.6	3e47_X	compl_model	compl_struct	2057.77	YES	3e47_X-P23595.6.tgz	P23595.6	3e47_X
YKL060C	YOR116C	P14540.3	P04051.1	compl_model	compl_model	2056.66	YES	P04051.1-P14540.3.tgz	P04051.1	P14540.3
YDR032C	YDR032C	Q12335.1	Q12335.1	compl_model	compl_model	2055.91	YES	Q12335.1-Q12335.1.tgz	Q12335.1	Q12335.1
YML042W	YML042W	P32796.4	P32796.4	part_model	part_model	2054.78	YES	P32796.4-P32796.4.tgz	P32796.4	P32796.4
YIL061C	YIL061C	Q00916.6	Q00916.6	part_model	part_model	2050.72	YES	Q00916.6-Q00916.6.tgz	Q00916.6	Q00916.6
YBR072W	YBR072W	P15992.4	P15992.4	part_model	part_model	2039.79	YES	P15992.4-P15992.4.tgz	P15992.4	P15992.4
YPR041W	YPR041W	P38431.7	P38431.7	part_model	part_model	2039.62	YES	P38431.7-P38431.7.tgz	P38431.7	P38431.7
YDR264C	YOR212W	P39010.6	P18851.4	part_model	compl_model	2036.96	YES	P18851.4-P39010.6.tgz	P18851.4	P39010.6
YIL159W	YNL271C	P40450.1	P41832.3	part_model	part_model	2026.94	YES	P40450.1-P41832.3.tgz	P40450.1	P41832.3
YOL090W	YOL090W	P25847.2	P25847.2	part_model	part_model	2020.31	YES	P25847.2-P25847.2.tgz	P25847.2	P25847.2
YMR139W	YMR139W	P38615.3	P38615.3	compl_model	compl_model	2015.49	YES	P38615.3-P38615.3.tgz	P38615.3	P38615.3
YPR069C	YPR069C	Q12074.5	Q12074.5	compl_model	compl_model	2009.52	YES	Q12074.5-Q12074.5.tgz	Q12074.5	Q12074.5
YAL016W	YAL016W	P31383.1	P31383.1	compl_model	compl_model	2006.68	YES	P31383.1-P31383.1.tgz	P31383.1	P31383.1
YJL031C	YPR176C	Q00618.4	P20133.1	part_model	compl_model	2006.68	YES	P20133.1-Q00618.4.tgz	P20133.1	Q00618.4
YBL016W	YLR310C	2fa2_B	P04821.2	compl_struct	part_model	2003.33	YES	2fa2_B-P04821.2.tgz	P04821.2	2fa2_B
Q0105	YPR191W	3cxh_N	3cxh_M	compl_struct	compl_struct	2002.74	YES	3cxh_M-3cxh_N.tgz	3cxh_N	3cxh_M
YBR115C	YBR115C	P07702.16	P07702.16	part_model	part_model	2001.3	YES	P07702.16-P07702.16.tgz	P07702.16	P07702.16
YBR160W	YBR160W	P00546.9	P00546.9	compl_model	compl_model	1998.7	YES	P00546.9-P00546.9.tgz	P00546.9	P00546.9
YAL060W	YAL061W	P39714.5	P39713.1	part_model	part_model	1997.36	YES	P39713.1-P39714.5.tgz	P39713.1	P39714.5
YER012W	YFR050C	3e47_X	3bdm_M	compl_struct	compl_struct	1995.89	YES	3bdm_M-3e47_X.tgz	3bdm_M	3e47_X
YBL021C	YOR358W	P13434.6	Q02516.1	part_model	part_model	1989.29	YES	P13434.6-Q02516.1.tgz	P13434.6	Q02516.1
YFL009W	YFL009W	P07834.9	P07834.9	part_model	part_model	1987.91	YES	P07834.9-P07834.9.tgz	P07834.9	P07834.9
YDR353W	YHR106W	P29509.1	P38816.6	compl_model	compl_model	1985.91	YES	P29509.1-P38816.6.tgz	P38816.6	P29509.1
YBR221C	YNL071W	P32473.2	P12695.13	compl_model	part_model	1980.64	YES	P12695.13-P32473.2.tgz	P32473.2	P12695.13
YBR011C	YKR043C	8prk_B	P36136.6	compl_struct	part_model	1980.09	YES	8prk_B-P36136.6.tgz	8prk_B	P36136.6
YJR005W	YJR058C	P27351.3	Q00381.1	part_model	compl_model	1974.5	YES	P27351.3-Q00381.1.tgz	P27351.3	Q00381.1
YAR071W	YBR093C	P35842.2	P00635.3	compl_model	compl_model	1972.35	YES	P00635.3-P35842.2.tgz	P00635.3	P35842.2
YGR258C	YIL143C	P07276.3	Q00578.2	part_model	part_model	1969.86	YES	P07276.3-Q00578.2.tgz	Q00578.2	P07276.3
YIL046W	YOR207C	P39014.14	P22276.1	part_model	compl_model	1968.47	YES	P22276.1-P39014.14.tgz	P22276.1	P39014.14
YEL024W	YJL166W	P08067.2	3cxh_S	part_model	compl_struct	1967.11	YES	3cxh_S-P08067.2.tgz	P08067.2	3cxh_S
YGR183C	YOR065W	3cxh_T	P07143.1	compl_struct	part_model	1966.28	YES	3cxh_T-P07143.1.tgz	P07143.1	3cxh_T
YNL229C	YNL229C	P23202.2	P23202.2	part_model	part_model	1965.54	YES	P23202.2-P23202.2.tgz	P23202.2	P23202.2
YKL203C	YNL135C	P32600.9	1yat_A	part_model	compl_struct	1963.16	YES	1yat_A-P32600.9.tgz	1yat_A	P32600.9
YBR160W	YER012W	P00546.9	3e47_X	compl_model	compl_struct	1962.19	YES	3e47_X-P00546.9.tgz	P00546.9	3e47_X
YHR204W	YMR304W	P38888.4	P50101.6	part_model	part_model	1958.85	YES	P38888.4-P50101.6.tgz	P38888.4	P50101.6
YNL284C	YNL284C	P36520.2	P36520.2	part_model	part_model	1956.96	YES	P36520.2-P36520.2.tgz	P36520.2	P36520.2
YGL030W	YHR204W	1t0k_B	P38888.4	compl_struct	part_model	1956.18	YES	1t0k_B-P38888.4.tgz	P38888.4	1t0k_B
YGR240C	YGR240C	P16861.6	P16861.6	part_model	part_model	1951.94	YES	P16861.6-P16861.6.tgz	P16861.6	P16861.6
YFR050C	YML092C	3bdm_M	3e47_O	compl_struct	compl_struct	1950.79	YES	3bdm_M-3e47_O.tgz	3e47_O	3bdm_M
YBR125C	YBR125C	P38089.10	P38089.10	compl_model	compl_model	1950.02	YES	P38089.10-P38089.10.tgz	P38089.10	P38089.10
YDR036C	YLR397C	P28817.3	P32794.1	part_model	compl_model	1949.64	YES	P28817.3-P32794.1.tgz	P32794.1	P28817.3
YLR450W	YML075C	P12684.1	P12683.5	part_model	part_model	1948.86	YES	P12683.5-P12684.1.tgz	P12683.5	P12684.1
YBR299W	YGR292W	P38158.4	P53341.5	compl_model	compl_model	1945	YES	P38158.4-P53341.5.tgz	P38158.4	P53341.5
YBR034C	YGR118W	1g6q_6	P32827.2	compl_struct	part_model	1942.72	YES	1g6q_6-P32827.2.tgz	1g6q_6	P32827.2
YCL043C	YHR204W	2b5e_A	P38888.4	compl_struct	part_model	1941.03	YES	2b5e_A-P38888.4.tgz	2b5e_A	P38888.4
YJL068C	YJL068C	3c6b_A	3c6b_A	compl_struct	compl_struct	1940.47	YES	3c6b_A-3c6b_A.tgz	3c6b_A	3c6b_A
YBR160W	YFR030W	P00546.9	P39692.3	compl_model	part_model	1940.06	YES	P00546.9-P39692.3.tgz	P39692.3	P00546.9
YLR180W	YML126C	P10659.1	P54839.5	compl_model	compl_model	1939.53	YES	P10659.1-P54839.5.tgz	P54839.5	P10659.1
YHR166C	YPR119W	P16522.13	P24869.5	part_model	part_model	1939.23	YES	P16522.13-P24869.5.tgz	P24869.5	P16522.13
YGR048W	YGR048W	P53044.1	P53044.1	part_model	part_model	1936.23	YES	P53044.1-P53044.1.tgz	P53044.1	P53044.1
YBR284W	YML035C	P38150.5	P15274.13	part_model	part_model	1935.75	YES	P15274.13-P38150.5.tgz	P38150.5	P15274.13
YNL330C	YNL330C	P32561.1	P32561.1	part_model	part_model	1934.6	YES	P32561.1-P32561.1.tgz	P32561.1	P32561.1
YKR048C	YMR110C	2ayu_A	Q04458.1	compl_struct	part_model	1932.74	YES	2ayu_A-Q04458.1.tgz	Q04458.1	2ayu_A
YDR062W	YDR062W	P40970.7	P40970.7	part_model	part_model	1932	YES	P40970.7-P40970.7.tgz	P40970.7	P40970.7
YJR125C	YPR029C	P47160.2	Q12028.1	part_model	part_model	1929.12	YES	P47160.2-Q12028.1.tgz	Q12028.1	P47160.2
YER015W	YER070W	P39518.5	2zlg_A	part_model	compl_struct	1927.61	YES	2zlg_A-P39518.5.tgz	2zlg_A	P39518.5
YGR088W	YNR052C	P06115.3	P39008.1	compl_model	part_model	1926.76	YES	P06115.3-P39008.1.tgz	P06115.3	P39008.1
YER070W	YGR180C	2zlg_A	1sms_B	compl_struct	compl_struct	1926.75	YES	1sms_B-2zlg_A.tgz	2zlg_A	1sms_B
YER164W	YOR207C	P32657.5	P22276.1	part_model	compl_model	1925.51	YES	P22276.1-P32657.5.tgz	P22276.1	P32657.5
YDR062W	YHR020W	P40970.7	P38708.2	part_model	part_model	1925.27	YES	P38708.2-P40970.7.tgz	P38708.2	P40970.7
YBL041W	YER012W	3e47_Z	3e47_X	compl_struct	compl_struct	1924.96	YES	3e47_X-3e47_Z.tgz	3e47_Z	3e47_X
YHR119W	YPL138C	P38827.5	Q03012.6	part_model	part_model	1924.23	YES	P38827.5-Q03012.6.tgz	P38827.5	Q03012.6
YDR062W	YLR180W	P40970.7	P10659.1	part_model	compl_model	1918.98	YES	P10659.1-P40970.7.tgz	P40970.7	P10659.1
YDR062W	YDR502C	P40970.7	P19358.1	part_model	compl_model	1917.47	YES	P19358.1-P40970.7.tgz	P40970.7	P19358.1
YBR175W	YHR119W	P38123.3	P38827.5	compl_model	part_model	1915.84	YES	P38123.3-P38827.5.tgz	P38123.3	P38827.5
YNL045W	YNL045W	Q10740.3	Q10740.3	compl_model	compl_model	1915.23	YES	Q10740.3-Q10740.3.tgz	Q10740.3	Q10740.3
YGR048W	YKR002W	P53044.1	3c66_B	part_model	compl_struct	1913.87	YES	3c66_B-P53044.1.tgz	3c66_B	P53044.1
YER168C	YPL022W	P21269.4	P06777.3	part_model	part_model	1910.5	YES	P06777.3-P21269.4.tgz	P21269.4	P06777.3
YNL021W	YNL021W	P53973.4	P53973.4	part_model	part_model	1908.67	YES	P53973.4-P53973.4.tgz	P53973.4	P53973.4
YNL113W	YOR207C	P28000.1	P22276.1	part_model	compl_model	1908.18	YES	P22276.1-P28000.1.tgz	P22276.1	P28000.1
YFL039C	YJL005W	1yvn_A	P08678.10	compl_struct	part_model	1908.03	YES	1yvn_A-P08678.10.tgz	1yvn_A	P08678.10
YJR065C	YNR035C	P47117.2	P53731.1	compl_model	compl_model	1907.86	YES	P47117.2-P53731.1.tgz	P47117.2	P53731.1
YBR160W	YMR001C	P00546.9	P32562.13	compl_model	part_model	1904.77	YES	P00546.9-P32562.13.tgz	P00546.9	P32562.13
YFL039C	YMR109W	1yvn_A	Q04439.5	compl_struct	part_model	1903.64	YES	1yvn_A-Q04439.5.tgz	Q04439.5	1yvn_A
YEL024W	YGR183C	P08067.2	3cxh_T	part_model	compl_struct	1901.79	YES	3cxh_T-P08067.2.tgz	P08067.2	3cxh_T
YGL008C	YIL109C	P05030.2	1m2v_B	part_model	compl_struct	1900.24	YES	1m2v_B-P05030.2.tgz	1m2v_B	P05030.2
YBR208C	YBR221C	P32528.15	P32473.2	part_model	compl_model	1899.04	YES	P32473.2-P32528.15.tgz	P32528.15	P32473.2
YFR031C-A	YGR204W	1s1i_B	P07245.2	compl_struct	part_model	1898.66	YES	1s1i_B-P07245.2.tgz	P07245.2	1s1i_B
YDR334W	YPL022W	Q05471.7	P06777.3	part_model	part_model	1895.24	YES	P06777.3-Q05471.7.tgz	Q05471.7	P06777.3
YNL135C	YNL135C	1yat_A	1yat_A	compl_struct	compl_struct	1894.88	YES	1yat_A-1yat_A.tgz	1yat_A	1yat_A
YDL203C	YER012W	Q07622.10	3e47_X	part_model	compl_struct	1893.89	YES	3e47_X-Q07622.10.tgz	3e47_X	Q07622.10
YER086W	YER086W	P00927.1	P00927.1	part_model	part_model	1893.1	YES	P00927.1-P00927.1.tgz	P00927.1	P00927.1
YIL153W	YNL229C	P40454.2	P23202.2	part_model	part_model	1891.46	YES	P23202.2-P40454.2.tgz	P40454.2	P23202.2
YDR397C	YDR397C	Q92317.2	Q92317.2	compl_model	compl_model	1890.08	YES	Q92317.2-Q92317.2.tgz	Q92317.2	Q92317.2
YBL002W	YOR116C	1id3_H	P04051.1	compl_struct	compl_model	1887.91	YES	1id3_H-P04051.1.tgz	P04051.1	1id3_H
YBL041W	YOR362C	3e47_Z	3bdm_T	compl_struct	compl_struct	1886.8	YES	3bdm_T-3e47_Z.tgz	3bdm_T	3e47_Z
YBR221C	YPL259C	P32473.2	Q00776.2	compl_model	compl_model	1885.44	YES	P32473.2-Q00776.2.tgz	Q00776.2	P32473.2
YER125W	YKL020C	P39940.5	P35210.11	part_model	part_model	1884.02	YES	P35210.11-P39940.5.tgz	P39940.5	P35210.11
YPR118W	YPR118W	Q06489.5	Q06489.5	compl_model	compl_model	1880.35	YES	Q06489.5-Q06489.5.tgz	Q06489.5	Q06489.5
YDL140C	YPL204W	3cqz_A	P29295.1	compl_struct	part_model	1878.6	YES	3cqz_A-P29295.1.tgz	3cqz_A	P29295.1
YBR072W	YBR127C	P15992.4	P16140.7	part_model	part_model	1878.47	YES	P15992.4-P16140.7.tgz	P16140.7	P15992.4
YPR088C	YPR088C	P20424.6	P20424.6	part_model	part_model	1876.09	YES	P20424.6-P20424.6.tgz	P20424.6	P20424.6
YJL141C	YPL247C	P14680.8	Q12523.11	part_model	part_model	1875.39	YES	P14680.8-Q12523.11.tgz	P14680.8	Q12523.11
YKL013C	YKL129C	P33204.1	P36006.15	compl_model	part_model	1874.81	YES	P33204.1-P36006.15.tgz	P36006.15	P33204.1
YBR006W	YBR006W	P38067.6	P38067.6	compl_model	compl_model	1871.71	YES	P38067.6-P38067.6.tgz	P38067.6	P38067.6
YDR477W	YKL139W	P06782.5	Q03957.11	part_model	part_model	1870.22	YES	P06782.5-Q03957.11.tgz	Q03957.11	P06782.5
YLR058C	YLR058C	P37291.1	P37291.1	compl_model	compl_model	1869.94	YES	P37291.1-P37291.1.tgz	P37291.1	P37291.1
YDL145C	YNL284C	P53622.3	P36520.2	part_model	part_model	1867.48	YES	P36520.2-P53622.3.tgz	P53622.3	P36520.2
YGL181W	YLL019C	P40956.1	P32350.9	part_model	part_model	1866.53	YES	P32350.9-P40956.1.tgz	P32350.9	P40956.1
YPL093W	YPL131W	Q02892.7	P26321.1	part_model	part_model	1866.19	YES	P26321.1-Q02892.7.tgz	P26321.1	Q02892.7
YBR160W	YLR210W	P00546.9	P24871.1	compl_model	part_model	1865.36	YES	P00546.9-P24871.1.tgz	P00546.9	P24871.1
YPL082C	YPL082C	P32333.15	P32333.15	part_model	part_model	1864.64	YES	P32333.15-P32333.15.tgz	P32333.15	P32333.15
YDL203C	YER125W	Q07622.10	P39940.5	part_model	part_model	1863.93	YES	P39940.5-Q07622.10.tgz	P39940.5	Q07622.10
YIR036C	YIR036C	P40580.10	P40580.10	part_model	part_model	1863.26	YES	P40580.10-P40580.10.tgz	P40580.10	P40580.10
YAL029C	YFL039C	P32492.6	1yvn_A	part_model	compl_struct	1861.56	YES	1yvn_A-P32492.6.tgz	P32492.6	1yvn_A
YFR050C	YFR050C	3bdm_M	3bdm_M	compl_struct	compl_struct	1860.38	YES	3bdm_M-3bdm_M.tgz	3bdm_M	3bdm_M
YDR047W	YDR047W	P32347.1	P32347.1	compl_model	compl_model	1858.16	YES	P32347.1-P32347.1.tgz	P32347.1	P32347.1
YDR397C	YER159C	Q92317.2	P40096.3	compl_model	part_model	1854.55	YES	P40096.3-Q92317.2.tgz	Q92317.2	P40096.3
YDR036C	YHL004W	P28817.3	P32902.2	part_model	part_model	1854.53	YES	P28817.3-P32902.2.tgz	P32902.2	P28817.3
YGL070C	YOR210W	3cqz_I	3cqz_J	compl_struct	compl_struct	1854.15	YES	3cqz_I-3cqz_J.tgz	3cqz_I	3cqz_J
YDL140C	YOR210W	3cqz_A	3cqz_J	compl_struct	compl_struct	1853.88	YES	3cqz_A-3cqz_J.tgz	3cqz_A	3cqz_J
YJL141C	YNR052C	P14680.8	P39008.1	part_model	part_model	1853.16	YES	P14680.8-P39008.1.tgz	P14680.8	P39008.1
YBR117C	YBR117C	P33315.1	P33315.1	compl_model	compl_model	1852.61	YES	P33315.1-P33315.1.tgz	P33315.1	P33315.1
YFL034C-B	YNL161W	P43563.2	P53894.1	part_model	part_model	1852.28	YES	P43563.2-P53894.1.tgz	P53894.1	P43563.2
YLR433C	YML057W	P23287.1	P14747.5	part_model	part_model	1851.21	YES	P14747.5-P23287.1.tgz	P14747.5	P23287.1
YHR086W	YIL061C	Q00539.21	Q00916.6	part_model	part_model	1850.73	YES	Q00539.21-Q00916.6.tgz	Q00539.21	Q00916.6
YGL181W	YJL141C	P40956.1	P14680.8	part_model	part_model	1849.34	YES	P14680.8-P40956.1.tgz	P14680.8	P40956.1
YDL059C	YML032C	Q12223.2	P06778.2	part_model	part_model	1849.22	YES	P06778.2-Q12223.2.tgz	P06778.2	Q12223.2
YDR303C	YDR303C	Q06639.2	Q06639.2	part_model	part_model	1849.22	YES	Q06639.2-Q06639.2.tgz	Q06639.2	Q06639.2
YBR061C	YPL183C	P38238.1	Q08924.22	part_model	part_model	1848.17	YES	P38238.1-Q08924.22.tgz	P38238.1	Q08924.22
YDL095W	YGL008C	P33775.2	P05030.2	part_model	part_model	1847.69	YES	P05030.2-P33775.2.tgz	P05030.2	P33775.2
YDL140C	YER125W	3cqz_A	P39940.5	compl_struct	part_model	1844.94	YES	3cqz_A-P39940.5.tgz	3cqz_A	P39940.5
YBR263W	YFR031C-A	P37292.4	1s1i_B	compl_model	compl_struct	1844.63	YES	1s1i_B-P37292.4.tgz	P37292.4	1s1i_B
YCR092C	YOL090W	P25336.4	P25847.2	part_model	part_model	1842.71	YES	P25336.4-P25847.2.tgz	P25336.4	P25847.2
YGL094C	YGL094C	P53010.17	P53010.17	part_model	part_model	1842.13	YES	P53010.17-P53010.17.tgz	P53010.17	P53010.17
YJL092W	YMR190C	P12954.4	P35187.3	part_model	part_model	1841.88	YES	P12954.4-P35187.3.tgz	P12954.4	P35187.3
YBL002W	YBR009C	1id3_H	1id3_F	compl_struct	compl_struct	1840.4	YES	1id3_F-1id3_H.tgz	1id3_H	1id3_F
YKR043C	YKR043C	P36136.6	P36136.6	part_model	part_model	1838.83	YES	P36136.6-P36136.6.tgz	P36136.6	P36136.6
YBR140C	YLR310C	P18963.4	P04821.2	part_model	part_model	1838.49	YES	P04821.2-P18963.4.tgz	P04821.2	P18963.4
YDR054C	YPR138C	P14682.1	P53390.6	part_model	part_model	1838.19	YES	P14682.1-P53390.6.tgz	P53390.6	P14682.1
YCR088W	YFL039C	P15891.3	1yvn_A	part_model	compl_struct	1837.18	YES	1yvn_A-P15891.3.tgz	1yvn_A	P15891.3
YKL197C	YNL329C	P24004.13	P33760.10	part_model	part_model	1835.69	YES	P24004.13-P33760.10.tgz	P33760.10	P24004.13
YER012W	YER094C	3e47_X	3e47_W	compl_struct	compl_struct	1834.4	YES	3e47_W-3e47_X.tgz	3e47_W	3e47_X
YBR261C	YGR088W	P38340.1	P06115.3	compl_model	compl_model	1834.24	YES	P06115.3-P38340.1.tgz	P06115.3	P38340.1
YER178W	YNL071W	P16387.1	P12695.13	part_model	part_model	1834.01	YES	P12695.13-P16387.1.tgz	P16387.1	P12695.13
YCR057C	YCR057C	P25635.15	P25635.15	part_model	part_model	1833.93	YES	P25635.15-P25635.15.tgz	P25635.15	P25635.15
YGL181W	YHR086W	P40956.1	Q00539.20	part_model	part_model	1832.48	YES	P40956.1-Q00539.20.tgz	Q00539.20	P40956.1
YER012W	YPR103W	3e47_X	P30656.1	compl_struct	part_model	1832.41	YES	3e47_X-P30656.1.tgz	P30656.1	3e47_X
YOL038W	YOR362C	3e47_Q	3bdm_T	compl_struct	compl_struct	1830.98	YES	3bdm_T-3e47_Q.tgz	3bdm_T	3e47_Q
YKL007W	YOL065C	P28495.2	Q08227.4	compl_model	part_model	1829.82	YES	P28495.2-Q08227.4.tgz	Q08227.4	P28495.2
YAR018C	YPL093W	P22209.1	Q02892.7	part_model	part_model	1829.57	YES	P22209.1-Q02892.7.tgz	P22209.1	Q02892.7
YKL213C	YOR116C	P36037.5	P04051.1	part_model	compl_model	1829.45	YES	P04051.1-P36037.5.tgz	P04051.1	P36037.5
YDL140C	YGR200C	3cqz_A	P42935.4	compl_struct	part_model	1828.76	YES	3cqz_A-P42935.4.tgz	3cqz_A	P42935.4
YBL002W	YDR224C	1id3_H	P02293.2	compl_struct	compl_model	1827.6	YES	1id3_H-P02293.2.tgz	P02293.2	1id3_H
YNL189W	YOR001W	1wa5_B	Q12149.7	compl_struct	part_model	1826.68	YES	1wa5_B-Q12149.7.tgz	1wa5_B	Q12149.7
YFL039C	YOR326W	1yvn_A	P19524.16	compl_struct	part_model	1826.63	YES	1yvn_A-P19524.16.tgz	P19524.16	1yvn_A
YIL143C	YOL090W	Q00578.2	P25847.2	part_model	part_model	1825.24	YES	P25847.2-Q00578.2.tgz	P25847.2	Q00578.2
YBL105C	YIL143C	P24583.8	Q00578.2	part_model	part_model	1825.05	YES	P24583.8-Q00578.2.tgz	Q00578.2	P24583.8
YER148W	YGR252W	1rm1_A	Q03330.3	compl_struct	part_model	1819.79	YES	1rm1_A-Q03330.3.tgz	1rm1_A	Q03330.3
YHR086W	YHR086W	Q00539.20	Q00539.20	part_model	part_model	1819.33	YES	Q00539.20-Q00539.20.tgz	Q00539.20	Q00539.20
YLL013C	YML124C	Q07807.1	P09734.1	part_model	compl_model	1816.36	YES	P09734.1-Q07807.1.tgz	P09734.1	Q07807.1
YBL041W	YGL011C	3e47_Z	3e47_U	compl_struct	compl_struct	1815.11	YES	3e47_U-3e47_Z.tgz	3e47_U	3e47_Z
YNL104C	YNL104C	P06208.1	P06208.1	compl_model	compl_model	1814.64	YES	P06208.1-P06208.1.tgz	P06208.1	P06208.1
YCR005C	YCR005C	P08679.1	P08679.1	compl_model	compl_model	1813.67	YES	P08679.1-P08679.1.tgz	P08679.1	P08679.1
YEL047C	YLR058C	P32614.1	P37291.1	compl_model	compl_model	1812.91	YES	P32614.1-P37291.1.tgz	P32614.1	P37291.1
YMR167W	YMR167W	P38920.5	P38920.5	part_model	part_model	1812.69	YES	P38920.5-P38920.5.tgz	P38920.5	P38920.5
YFL039C	YML126C	1yvn_A	P54839.5	compl_struct	compl_model	1810.33	YES	1yvn_A-P54839.5.tgz	P54839.5	1yvn_A
YER148W	YPL082C	1rm1_A	P32333.15	compl_struct	part_model	1809.42	YES	1rm1_A-P32333.15.tgz	P32333.15	1rm1_A
YER095W	YJL092W	P25454.2	P12954.4	part_model	part_model	1809.13	YES	P12954.4-P25454.2.tgz	P12954.4	P25454.2
YOR362C	YOR362C	3bdm_T	3bdm_T	compl_struct	compl_struct	1808.75	YES	3bdm_T-3bdm_T.tgz	3bdm_T	3bdm_T
YDR153C	YPR029C	Q03769.4	Q12028.1	part_model	part_model	1807.96	YES	Q03769.4-Q12028.1.tgz	Q12028.1	Q03769.4
YDL140C	YJL168C	3cqz_A	P46995.1	compl_struct	part_model	1807.91	YES	3cqz_A-P46995.1.tgz	3cqz_A	P46995.1
YFR028C	YMR001C	Q00684.9	P32562.13	part_model	part_model	1807.79	YES	P32562.13-Q00684.9.tgz	Q00684.9	P32562.13
YBR234C	YKL013C	P38328.2	P33204.1	compl_model	compl_model	1802.55	YES	P33204.1-P38328.2.tgz	P38328.2	P33204.1
YML035C	YML035C	P15274.13	P15274.13	part_model	part_model	1801.87	YES	P15274.13-P15274.13.tgz	P15274.13	P15274.13
YHR111W	YHR111W	P38820.1	P38820.1	part_model	part_model	1801.04	YES	P38820.1-P38820.1.tgz	P38820.1	P38820.1
YBR034C	YDR432W	1g6q_6	Q01560.3	compl_struct	part_model	1800.73	YES	1g6q_6-Q01560.3.tgz	1g6q_6	Q01560.3
YDL101C	YPL153C	P39009.18	P22216.6	part_model	part_model	1800.46	YES	P22216.6-P39009.18.tgz	P22216.6	P39009.18
YBR169C	YKL139W	P32590.6	Q03957.11	part_model	part_model	1799.79	YES	P32590.6-Q03957.11.tgz	P32590.6	Q03957.11
YCR004C	YDR032C	P25349.2	Q12335.1	part_model	compl_model	1799.45	YES	P25349.2-Q12335.1.tgz	P25349.2	Q12335.1
YAL016W	YPL152W	P31383.1	Q12461.1	compl_model	part_model	1799.4	YES	P31383.1-Q12461.1.tgz	P31383.1	Q12461.1
YDR399W	YDR399W	Q04178.6	Q04178.6	part_model	part_model	1799.26	YES	Q04178.6-Q04178.6.tgz	Q04178.6	Q04178.6
YGL048C	YGL141W	Q01939.1	P53119.2	compl_model	part_model	1797.99	YES	P53119.2-Q01939.1.tgz	Q01939.1	P53119.2
YFL039C	YOR181W	1yvn_A	Q12446.1	compl_struct	part_model	1797.99	YES	1yvn_A-Q12446.1.tgz	1yvn_A	Q12446.1
YDR334W	YLR085C	Q05471.7	Q12509.4	part_model	part_model	1797.48	YES	Q05471.7-Q12509.4.tgz	Q05471.7	Q12509.4
YNR035C	YNR035C	P53731.1	P53731.1	compl_model	compl_model	1796.23	YES	P53731.1-P53731.1.tgz	P53731.1	P53731.1
YBR245C	YPL082C	P38144.10	P32333.15	part_model	part_model	1796.23	YES	P32333.15-P38144.10.tgz	P32333.15	P38144.10
YGL070C	YOR224C	3cqz_I	3cqz_H	compl_struct	compl_struct	1796.1	YES	3cqz_H-3cqz_I.tgz	3cqz_I	3cqz_H
YDR529C	YOR065W	3cxh_R	P07143.1	compl_struct	part_model	1795.95	YES	3cxh_R-P07143.1.tgz	P07143.1	3cxh_R
YBR010W	YDR224C	1id3_E	P02293.2	compl_struct	compl_model	1795.95	YES	1id3_E-P02293.2.tgz	P02293.2	1id3_E
YDL160C	YNR052C	P39517.9	P39008.1	part_model	part_model	1794.73	YES	P39008.1-P39517.9.tgz	P39517.9	P39008.1
YMR109W	YNL271C	Q04439.5	P41832.3	part_model	part_model	1794.16	YES	P41832.3-Q04439.5.tgz	Q04439.5	P41832.3
YPL237W	YPR041W	P09064.2	P38431.7	part_model	part_model	1793.88	YES	P09064.2-P38431.7.tgz	P38431.7	P09064.2
YKL144C	YKL144C	2ckz_D	2ckz_D	compl_struct	compl_struct	1793.6	YES	2ckz_D-2ckz_D.tgz	2ckz_D	2ckz_D
YGR012W	YNL307C	P53206.7	P21965.6	compl_model	compl_model	1791.11	YES	P21965.6-P53206.7.tgz	P53206.7	P21965.6
YDR388W	YFL039C	P39743.13	1yvn_A	part_model	compl_struct	1789.14	YES	1yvn_A-P39743.13.tgz	1yvn_A	P39743.13
YDR244W	YGL205W	P35056.2	P13711.5	part_model	compl_model	1788.66	YES	P13711.5-P35056.2.tgz	P13711.5	P35056.2
YBR221C	YDR430C	P32473.2	P32898.9	compl_model	compl_model	1788.62	YES	P32473.2-P32898.9.tgz	P32898.9	P32473.2
YKL166C	YPL203W	P05986.1	P06245.5	part_model	part_model	1788.18	YES	P05986.1-P06245.5.tgz	P05986.1	P06245.5
YBR160W	YPR120C	P00546.9	P30283.1	compl_model	part_model	1785.54	YES	P00546.9-P30283.1.tgz	P00546.9	P30283.1
YBR160W	YNL068C	P00546.9	P41813.4	compl_model	part_model	1784.59	YES	P00546.9-P41813.4.tgz	P00546.9	P41813.4
YGL011C	YIL099W	3e47_U	P08019.6	compl_struct	part_model	1783.13	YES	3e47_U-P08019.6.tgz	P08019.6	3e47_U
YJR036C	YNL307C	P40985.3	P21965.6	part_model	compl_model	1782.9	YES	P21965.6-P40985.3.tgz	P40985.3	P21965.6
YBR126C	YBR265W	Q00764.1	P38342.4	compl_model	part_model	1782.68	YES	P38342.4-Q00764.1.tgz	Q00764.1	P38342.4
YER090W	YKL211C	P00899.4	P00937.15	compl_model	part_model	1782.2	YES	P00899.4-P00937.15.tgz	P00899.4	P00937.15
YOR269W	YOR269W	P39946.13	P39946.13	part_model	part_model	1782.09	YES	P39946.13-P39946.13.tgz	P39946.13	P39946.13
YBR222C	YDL006W	P38137.3	P35182.6	part_model	compl_model	1781.85	YES	P35182.6-P38137.3.tgz	P38137.3	P35182.6
YMR300C	YMR300C	P04046.4	P04046.4	compl_model	compl_model	1781.5	YES	P04046.4-P04046.4.tgz	P04046.4	P04046.4
YIL153W	YNL021W	P40454.2	P53973.4	part_model	part_model	1780.44	YES	P40454.2-P53973.4.tgz	P53973.4	P40454.2
YDR224C	YKR048C	P02293.2	2ayu_A	compl_model	compl_struct	1778.65	YES	2ayu_A-P02293.2.tgz	2ayu_A	P02293.2
YBL041W	YPR103W	3e47_Z	P30656.1	compl_struct	part_model	1778.14	YES	3e47_Z-P30656.1.tgz	3e47_Z	P30656.1
YFR050C	YPR103W	3bdm_M	P30656.1	compl_struct	part_model	1776.38	YES	3bdm_M-P30656.1.tgz	3bdm_M	P30656.1
YBR009C	YCR057C	1id3_F	P25635.15	compl_struct	part_model	1774.62	YES	1id3_F-P25635.15.tgz	P25635.15	1id3_F
YOR181W	YOR181W	Q12446.1	Q12446.1	part_model	part_model	1773.49	YES	Q12446.1-Q12446.1.tgz	Q12446.1	Q12446.1
YKL013C	YLR370C	P33204.1	Q05933.1	compl_model	compl_model	1772.54	YES	P33204.1-Q05933.1.tgz	Q05933.1	P33204.1
YDR502C	YDR502C	P19358.1	P19358.1	compl_model	compl_model	1772.25	YES	P19358.1-P19358.1.tgz	P19358.1	P19358.1
YBR260C	YDL140C	P38339.5	3cqz_A	part_model	compl_struct	1772.21	YES	3cqz_A-P38339.5.tgz	3cqz_A	P38339.5
YDR037W	YNL135C	P15180.3	1yat_A	part_model	compl_struct	1769.36	YES	1yat_A-P15180.3.tgz	P15180.3	1yat_A
YDR334W	YFL039C	Q05471.1	1yvn_A	part_model	compl_struct	1768.61	YES	1yvn_A-Q05471.1.tgz	1yvn_A	Q05471.1
YKL144C	YOR116C	2ckz_D	P04051.1	compl_struct	compl_model	1767.65	YES	2ckz_D-P04051.1.tgz	P04051.1	2ckz_D
YCL030C	YCL030C	P00815.1	P00815.1	part_model	part_model	1767.01	YES	P00815.1-P00815.1.tgz	P00815.1	P00815.1
YBR221C	YDR069C	P32473.2	P32571.5	compl_model	part_model	1766.93	YES	P32473.2-P32571.5.tgz	P32571.5	P32473.2
YHR068W	YHR068W	P38791.1	P38791.1	compl_model	compl_model	1766.12	YES	P38791.1-P38791.1.tgz	P38791.1	P38791.1
YFR050C	YGL011C	3bdm_M	3e47_U	compl_struct	compl_struct	1765.38	YES	3bdm_M-3e47_U.tgz	3e47_U	3bdm_M
YBR160W	YGL178W	P00546.9	P39016.4	compl_model	part_model	1762.49	YES	P00546.9-P39016.4.tgz	P39016.4	P00546.9
YBR245C	YBR245C	P38144.2	P38144.2	part_model	part_model	1761.49	YES	P38144.2-P38144.2.tgz	P38144.2	P38144.2
YJL124C	YNL118C	P47017.2	P53550.3	part_model	part_model	1761.45	YES	P47017.2-P53550.3.tgz	P53550.3	P47017.2
YAR018C	YGL181W	P22209.1	P40956.1	part_model	part_model	1760.78	YES	P22209.1-P40956.1.tgz	P22209.1	P40956.1
YDL003W	YMR001C	Q12158.2	P32562.13	part_model	part_model	1760.63	YES	P32562.13-Q12158.2.tgz	P32562.13	Q12158.2
YDL188C	YOR362C	P23595.6	3bdm_T	compl_model	compl_struct	1760.6	YES	3bdm_T-P23595.6.tgz	P23595.6	3bdm_T
YML092C	YML092C	3e47_O	3e47_O	compl_struct	compl_struct	1759.99	YES	3e47_O-3e47_O.tgz	3e47_O	3e47_O
YER012W	YOL038W	3e47_X	3e47_Q	compl_struct	compl_struct	1758.49	YES	3e47_Q-3e47_X.tgz	3e47_Q	3e47_X
YGL187C	YML042W	P04037.4	P32796.4	part_model	part_model	1757.93	YES	P04037.4-P32796.4.tgz	P32796.4	P04037.4
YBL016W	YNL271C	2fa2_B	P41832.3	compl_struct	part_model	1757.66	YES	2fa2_B-P41832.3.tgz	P41832.3	2fa2_B
YDL140C	YGR104C	3cqz_A	2hzs_H	compl_struct	compl_struct	1757.43	YES	2hzs_H-3cqz_A.tgz	3cqz_A	2hzs_H
YAR019C	YFR028C	P27636.2	Q00684.9	part_model	part_model	1757.29	YES	P27636.2-Q00684.9.tgz	Q00684.9	P27636.2
YKL135C	YPR029C	P36000.4	Q12028.1	part_model	part_model	1756.31	YES	P36000.4-Q12028.1.tgz	Q12028.1	P36000.4
YBL051C	YBL051C	P34217.2	P34217.2	part_model	part_model	1756.08	YES	P34217.2-P34217.2.tgz	P34217.2	P34217.2
YGR180C	YPL153C	1sms_B	P22216.6	compl_struct	part_model	1755.75	YES	1sms_B-P22216.6.tgz	1sms_B	P22216.6
YLR180W	YLR180W	P10659.1	P10659.1	compl_model	compl_model	1754.79	YES	P10659.1-P10659.1.tgz	P10659.1	P10659.1
YDL140C	YPR086W	3cqz_A	P29055.6	compl_struct	part_model	1754.46	YES	3cqz_A-P29055.6.tgz	3cqz_A	P29055.6
YDL188C	YFR050C	P23595.6	3bdm_M	compl_model	compl_struct	1753.74	YES	3bdm_M-P23595.6.tgz	P23595.6	3bdm_M
YNL118C	YNL118C	P53550.3	P53550.3	part_model	part_model	1753.54	YES	P53550.3-P53550.3.tgz	P53550.3	P53550.3
YDL047W	YDL047W	P20604.7	P20604.7	compl_model	compl_model	1753.21	YES	P20604.7-P20604.7.tgz	P20604.7	P20604.7
YLR143W	YMR170C	Q12429.13	P47771.4	part_model	compl_model	1752.8	YES	P47771.4-Q12429.13.tgz	P47771.4	Q12429.13
YBR142W	YPL093W	P38112.1	Q02892.7	part_model	part_model	1752.21	YES	P38112.1-Q02892.7.tgz	P38112.1	Q02892.7
YHL004W	YOR243C	P32902.2	Q08647.2	part_model	part_model	1750.5	YES	P32902.2-Q08647.2.tgz	Q08647.2	P32902.2
YDR529C	YEL024W	3cxh_R	P08067.2	compl_struct	part_model	1749.86	YES	3cxh_R-P08067.2.tgz	P08067.2	3cxh_R
YDL042C	YDL042C	P06700.5	P06700.5	part_model	part_model	1749.61	YES	P06700.5-P06700.5.tgz	P06700.5	P06700.5
YFL039C	YOR122C	1yvn_A	1ypr_B	compl_struct	compl_struct	1748.88	YES	1ypr_B-1yvn_A.tgz	1yvn_A	1ypr_B
YBL041W	YML092C	3e47_Z	3e47_O	compl_struct	compl_struct	1748.86	YES	3e47_O-3e47_Z.tgz	3e47_O	3e47_Z
YDR021W	YNL271C	Q12099.5	P41832.3	compl_model	part_model	1748.67	YES	P41832.3-Q12099.5.tgz	P41832.3	Q12099.5
YCR057C	YEL050C	P25635.15	P32611.1	part_model	part_model	1748.07	YES	P25635.15-P32611.1.tgz	P32611.1	P25635.15
YGL014W	YJR025C	P25339.1	1zvf_B	part_model	compl_struct	1747.66	YES	1zvf_B-P25339.1.tgz	P25339.1	1zvf_B
YBR260C	YBR260C	P38339.5	P38339.5	part_model	part_model	1747.29	YES	P38339.5-P38339.5.tgz	P38339.5	P38339.5
YJL124C	YKL188C	P47017.2	P34230.4	part_model	part_model	1746.39	YES	P34230.4-P47017.2.tgz	P34230.4	P47017.2
YDR172W	YDR172W	P05453.2	P05453.2	part_model	part_model	1745.93	YES	P05453.2-P05453.2.tgz	P05453.2	P05453.2
YNL088W	YNL088W	P06786.3	P06786.3	part_model	part_model	1745.62	YES	P06786.3-P06786.3.tgz	P06786.3	P06786.3
YDL160C	YKL188C	P39517.9	P34230.4	part_model	part_model	1745.53	YES	P34230.4-P39517.9.tgz	P39517.9	P34230.4
YBR009C	YDR224C	1id3_F	P02293.2	compl_struct	compl_model	1744.2	YES	1id3_F-P02293.2.tgz	P02293.2	1id3_F
YFR050C	YGR135W	3bdm_M	3e47_P	compl_struct	compl_struct	1743.43	YES	3bdm_M-3e47_P.tgz	3e47_P	3bdm_M
YJR148W	YLL048C	P47176.4	P32386.22	compl_model	part_model	1743.28	YES	P32386.22-P47176.4.tgz	P47176.4	P32386.22
YBR208C	YBR221C	P32528.22	P32473.2	part_model	compl_model	1742.29	YES	P32473.2-P32528.22.tgz	P32528.22	P32473.2
YBL002W	YKR048C	1id3_H	2ayu_A	compl_struct	compl_struct	1741.47	YES	1id3_H-2ayu_A.tgz	2ayu_A	1id3_H
YKL144C	YOR207C	2ckz_D	P22276.1	compl_struct	compl_model	1740.76	YES	2ckz_D-P22276.1.tgz	P22276.1	2ckz_D
YFR031C-A	YPL093W	1s1i_B	Q02892.7	compl_struct	part_model	1740.42	YES	1s1i_B-Q02892.7.tgz	1s1i_B	Q02892.7
YER086W	YER095W	P00927.1	P25454.2	part_model	part_model	1740.25	YES	P00927.1-P25454.2.tgz	P00927.1	P25454.2
YDR502C	YLR180W	P19358.1	P10659.1	compl_model	compl_model	1738.62	YES	P10659.1-P19358.1.tgz	P10659.1	P19358.1
YBL002W	YOR207C	1id3_H	P22276.1	compl_struct	compl_model	1738.59	YES	1id3_H-P22276.1.tgz	P22276.1	1id3_H
YFL039C	YFL039C	1yvn_A	1yvn_A	compl_struct	compl_struct	1738.51	YES	1yvn_A-1yvn_A.tgz	1yvn_A	1yvn_A
YIL021W	YJL168C	3cqz_C	P46995.1	compl_struct	part_model	1738.25	YES	3cqz_C-P46995.1.tgz	3cqz_C	P46995.1
YDR075W	YDR075W	P32345.3	P32345.3	compl_model	compl_model	1738.14	YES	P32345.3-P32345.3.tgz	P32345.3	P32345.3
YBR254C	YDR472W	P38334.2	3cue_T	compl_model	compl_struct	1737.3	YES	3cue_T-P38334.2.tgz	P38334.2	3cue_T
YKL091C	YMR079W	3b7z_A	1aua_A	compl_struct	compl_struct	1737.02	YES	1aua_A-3b7z_A.tgz	3b7z_A	1aua_A
YFL039C	YPL240C	1yvn_A	2cg9_B	compl_struct	compl_struct	1736.96	YES	1yvn_A-2cg9_B.tgz	2cg9_B	1yvn_A
YKL210W	YPL209C	3cmm_C	P38991.3	compl_struct	part_model	1736.54	YES	3cmm_C-P38991.3.tgz	3cmm_C	P38991.3
YML092C	YPR103W	3e47_O	P30656.1	compl_struct	part_model	1734.32	YES	3e47_O-P30656.1.tgz	3e47_O	P30656.1
YIL061C	YPR182W	Q00916.6	1n9s_N	part_model	compl_struct	1733.97	YES	1n9s_N-Q00916.6.tgz	1n9s_N	Q00916.6
YDR404C	YGL070C	2vum_G	3cqz_I	compl_struct	compl_struct	1733.73	YES	2vum_G-3cqz_I.tgz	2vum_G	3cqz_I
YML095C	YPL022W	P06838.2	P06777.3	part_model	part_model	1733.64	YES	P06777.3-P06838.2.tgz	P06777.3	P06838.2
YER114C	YIR039C	P39969.24	P40583.5	part_model	part_model	1733.14	YES	P39969.24-P40583.5.tgz	P40583.5	P39969.24
YDR153C	YGL213C	Q03769.4	1sq9_A	part_model	compl_struct	1733.09	YES	1sq9_A-Q03769.4.tgz	1sq9_A	Q03769.4
YML099C	YMR104C	P05085.1	P18961.3	part_model	part_model	1732.93	YES	P05085.1-P18961.3.tgz	P18961.3	P05085.1
YER012W	YML092C	3e47_X	3e47_O	compl_struct	compl_struct	1732.91	YES	3e47_O-3e47_X.tgz	3e47_O	3e47_X
YBR198C	YGR220C	P38129.16	P31334.4	part_model	part_model	1732.14	YES	P31334.4-P38129.16.tgz	P31334.4	P38129.16
YDR036C	YMR188C	P28817.3	Q03246.6	part_model	part_model	1731.99	YES	P28817.3-Q03246.6.tgz	P28817.3	Q03246.6
YML126C	YML126C	P54839.5	P54839.5	compl_model	compl_model	1731.3	YES	P54839.5-P54839.5.tgz	P54839.5	P54839.5
YBR115C	YBR115C	P07702.1	P07702.16	part_model	part_model	1730.79	YES	P07702.1-P07702.16.tgz	P07702.1	P07702.16
YHR068W	YJR047C	P38791.1	P19211.4	compl_model	part_model	1729.56	YES	P19211.4-P38791.1.tgz	P38791.1	P19211.4
YDL047W	YIL153W	P20604.7	P40454.2	compl_model	part_model	1729.52	YES	P20604.7-P40454.2.tgz	P20604.7	P40454.2
YKL013C	YKL129C	P33204.1	P36006.10	compl_model	part_model	1729.41	YES	P33204.1-P36006.10.tgz	P33204.1	P36006.10
YDL042C	YGR192C	P06700.5	P00359.3	part_model	compl_model	1729.09	YES	P00359.3-P06700.5.tgz	P06700.5	P00359.3
YKR058W	YPL170W	P36143.4	Q12091.2	part_model	part_model	1728.46	YES	P36143.4-Q12091.2.tgz	P36143.4	Q12091.2
YIL143C	YPL240C	Q00578.2	2cg9_B	part_model	compl_struct	1727.99	YES	2cg9_B-Q00578.2.tgz	2cg9_B	Q00578.2
YCL011C	YKL139W	P25555.18	Q03957.11	part_model	part_model	1727.68	YES	P25555.18-Q03957.11.tgz	Q03957.11	P25555.18
YMR167W	YOL090W	P38920.5	P25847.2	part_model	part_model	1727.56	YES	P25847.2-P38920.5.tgz	P38920.5	P25847.2
YDR037W	YJL124C	P15180.3	P47017.2	part_model	part_model	1727.42	YES	P15180.3-P47017.2.tgz	P15180.3	P47017.2
YAR019C	YMR001C	P27636.2	P32562.13	part_model	part_model	1726.07	YES	P27636.2-P32562.13.tgz	P27636.2	P32562.13
YML008C	YML008C	P25087.2	P25087.2	part_model	part_model	1726.07	YES	P25087.2-P25087.2.tgz	P25087.2	P25087.2
YCR057C	YLR129W	P25635.15	Q12220.12	part_model	part_model	1725.43	YES	P25635.15-Q12220.12.tgz	P25635.15	Q12220.12
YOR244W	YOR244W	Q08649.2	Q08649.2	part_model	part_model	1724.6	YES	Q08649.2-Q08649.2.tgz	Q08649.2	Q08649.2
YLR377C	YLR377C	P09201.3	P09201.3	compl_model	compl_model	1724.41	YES	P09201.3-P09201.3.tgz	P09201.3	P09201.3
YDR211W	YER025W	P32501.9	P32481.6	part_model	part_model	1724.4	YES	P32481.6-P32501.9.tgz	P32481.6	P32501.9
YDR062W	YGR218W	P40970.7	P30822.2	part_model	part_model	1723.61	YES	P30822.2-P40970.7.tgz	P40970.7	P30822.2
YJR159W	YML064C	P35497.7	P38987.4	compl_model	part_model	1723.12	YES	P35497.7-P38987.4.tgz	P35497.7	P38987.4
YDR334W	YFL039C	Q05471.7	1yvn_A	part_model	compl_struct	1723.01	YES	1yvn_A-Q05471.7.tgz	1yvn_A	Q05471.7
YCR059C	YFL039C	P25637.3	1yvn_A	part_model	compl_struct	1721.46	YES	1yvn_A-P25637.3.tgz	1yvn_A	P25637.3
YJL140W	YOR210W	2vum_D	3cqz_J	compl_struct	compl_struct	1720.82	YES	2vum_D-3cqz_J.tgz	2vum_D	3cqz_J
YDR244W	YML042W	P35056.2	P32796.4	part_model	part_model	1720.77	YES	P32796.4-P35056.2.tgz	P32796.4	P35056.2
YLR289W	YPL022W	P46943.6	P06777.3	part_model	part_model	1720.23	YES	P06777.3-P46943.6.tgz	P46943.6	P06777.3
YGR240C	YMR205C	P16861.6	P16862.5	part_model	part_model	1719.47	YES	P16861.6-P16862.5.tgz	P16861.6	P16862.5
YNL271C	YOR122C	P41832.3	1ypr_B	part_model	compl_struct	1719.04	YES	1ypr_B-P41832.3.tgz	P41832.3	1ypr_B
YBL041W	YMR314W	3e47_Z	3e47_S	compl_struct	compl_struct	1718.9	YES	3e47_S-3e47_Z.tgz	3e47_S	3e47_Z
YMR121C	YMR139W	1s1i_L	P38615.3	compl_struct	compl_model	1718.61	YES	1s1i_L-P38615.3.tgz	P38615.3	1s1i_L
YCR057C	YJL190C	P25635.15	1s1h_H	part_model	compl_struct	1718.57	YES	1s1h_H-P25635.15.tgz	P25635.15	1s1h_H
YOR116C	YOR224C	P04051.1	3cqz_H	compl_model	compl_struct	1717.74	YES	3cqz_H-P04051.1.tgz	P04051.1	3cqz_H
YGR220C	YNL284C	P31334.4	P36520.2	part_model	part_model	1717.66	YES	P31334.4-P36520.2.tgz	P31334.4	P36520.2
YER090W	YLR180W	P00899.4	P10659.1	compl_model	compl_model	1717.4	YES	P00899.4-P10659.1.tgz	P00899.4	P10659.1
YDR404C	YDR404C	2vum_G	2vum_G	compl_struct	compl_struct	1717.29	YES	2vum_G-2vum_G.tgz	2vum_G	2vum_G
YDL095W	YOR153W	P33775.2	P33302.16	part_model	part_model	1717.29	YES	P33302.16-P33775.2.tgz	P33302.16	P33775.2
YLR180W	YOR326W	P10659.1	P19524.16	compl_model	part_model	1716.06	YES	P10659.1-P19524.16.tgz	P19524.16	P10659.1
YFL002C	YNL110C	P25808.1	P53927.4	part_model	part_model	1714.97	YES	P25808.1-P53927.4.tgz	P25808.1	P53927.4
YBR117C	YPR074C	P33315.1	1trk_B	compl_model	compl_struct	1714.44	YES	1trk_B-P33315.1.tgz	P33315.1	1trk_B
YBL024W	YNL284C	P38205.10	P36520.2	part_model	part_model	1714.03	YES	P36520.2-P38205.10.tgz	P38205.10	P36520.2
YBR127C	YKL080W	P16140.7	1u7l_A	part_model	compl_struct	1713.81	YES	1u7l_A-P16140.7.tgz	P16140.7	1u7l_A
YIL159W	YKL129C	P40450.1	P36006.15	part_model	part_model	1713.72	YES	P36006.15-P40450.1.tgz	P36006.15	P40450.1
YBR009C	YBR009C	1id3_F	1id3_F	compl_struct	compl_struct	1713.58	YES	1id3_F-1id3_F.tgz	1id3_F	1id3_F
YFL039C	YMR109W	1yvn_A	Q04439.11	compl_struct	part_model	1713.44	YES	1yvn_A-Q04439.11.tgz	1yvn_A	Q04439.11
YJR007W	YPR041W	P20459.4	P38431.7	compl_model	part_model	1713.31	YES	P20459.4-P38431.7.tgz	P20459.4	P38431.7
YDR196C	YDR196C	Q03941.5	Q03941.5	part_model	part_model	1713.23	YES	Q03941.5-Q03941.5.tgz	Q03941.5	Q03941.5
YLL010C	YLR019W	Q07800.3	Q07949.5	part_model	part_model	1713.03	YES	Q07800.3-Q07949.5.tgz	Q07800.3	Q07949.5
YGR092W	YNR052C	P22204.7	P39008.1	part_model	part_model	1712.96	YES	P22204.7-P39008.1.tgz	P22204.7	P39008.1
YBR010W	YDR225W	1id3_E	1id3_G	compl_struct	compl_struct	1711	YES	1id3_E-1id3_G.tgz	1id3_G	1id3_E
YBL041W	YDL188C	3e47_Z	P23595.6	compl_struct	compl_model	1710.31	YES	3e47_Z-P23595.6.tgz	P23595.6	3e47_Z
YKL213C	YKL213C	P36037.5	P36037.5	part_model	part_model	1710.07	YES	P36037.5-P36037.5.tgz	P36037.5	P36037.5
YER125W	YML072C	P39940.5	Q03640.11	part_model	part_model	1709.56	YES	P39940.5-Q03640.11.tgz	P39940.5	Q03640.11
YBR251W	YDR036C	P33759.1	P28817.3	part_model	part_model	1709.47	YES	P28817.3-P33759.1.tgz	P28817.3	P33759.1
YGL194C	YOL068C	P53096.2	P53685.1	part_model	part_model	1709.28	YES	P53096.2-P53685.1.tgz	P53096.2	P53685.1
YOR326W	YPL040C	P19524.16	P48526.2	part_model	compl_model	1708.92	YES	P19524.16-P48526.2.tgz	P48526.2	P19524.16
YEL029C	YNR027W	P39988.5	P53727.4	compl_model	compl_model	1708.75	YES	P39988.5-P53727.4.tgz	P39988.5	P53727.4
YGR123C	YPL240C	P53043.1	2cg9_B	compl_model	compl_struct	1708.44	YES	2cg9_B-P53043.1.tgz	2cg9_B	P53043.1
YBL041W	YOR157C	3e47_Z	P25043.3	compl_struct	part_model	1708.42	YES	3e47_Z-P25043.3.tgz	3e47_Z	P25043.3
YDR127W	YDR127W	P08566.21	P08566.21	part_model	part_model	1708.37	YES	P08566.21-P08566.21.tgz	P08566.21	P08566.21
YGL070C	YJL140W	3cqz_I	2vum_D	compl_struct	compl_struct	1707.87	YES	2vum_D-3cqz_I.tgz	2vum_D	3cqz_I
YBR031W	YHR193C	1s1i_D	P38879.2	compl_struct	part_model	1707.79	YES	1s1i_D-P38879.2.tgz	1s1i_D	P38879.2
YKL129C	YMR109W	P36006.15	Q04439.5	part_model	part_model	1707.08	YES	P36006.15-Q04439.5.tgz	Q04439.5	P36006.15
YDL160C	YPL160W	P39517.9	P26637.5	part_model	part_model	1706.5	YES	P26637.5-P39517.9.tgz	P26637.5	P39517.9
YML092C	YOR362C	3e47_O	3bdm_T	compl_struct	compl_struct	1705.19	YES	3bdm_T-3e47_O.tgz	3e47_O	3bdm_T
YER148W	YMR205C	1rm1_A	P16862.5	compl_struct	part_model	1705.01	YES	1rm1_A-P16862.5.tgz	P16862.5	1rm1_A
YGR253C	YOR362C	3e47_R	3bdm_T	compl_struct	compl_struct	1704.4	YES	3bdm_T-3e47_R.tgz	3bdm_T	3e47_R
YBR234C	YMR109W	P38328.2	Q04439.5	compl_model	part_model	1704.2	YES	P38328.2-Q04439.5.tgz	Q04439.5	P38328.2
YBR176W	YBR176W	P38122.2	P38122.2	part_model	part_model	1703.54	YES	P38122.2-P38122.2.tgz	P38122.2	P38122.2
YBR160W	YPR119W	P00546.9	P24869.5	compl_model	part_model	1703.44	YES	P00546.9-P24869.5.tgz	P00546.9	P24869.5
YCL037C	YJL033W	P25567.3	P20448.2	part_model	part_model	1703.31	YES	P20448.2-P25567.3.tgz	P20448.2	P25567.3
YPL178W	YPL178W	Q08920.6	Q08920.6	part_model	part_model	1702.84	YES	Q08920.6-Q08920.6.tgz	Q08920.6	Q08920.6
YDR264C	YOR212W	P39010.13	P18851.4	part_model	compl_model	1702.13	YES	P18851.4-P39010.13.tgz	P18851.4	P39010.13
YGR162W	YOR243C	P39935.7	Q08647.2	part_model	part_model	1701.67	YES	P39935.7-Q08647.2.tgz	Q08647.2	P39935.7
YER148W	YER148W	1rm1_A	1rm1_A	compl_struct	compl_struct	1701.63	YES	1rm1_A-1rm1_A.tgz	1rm1_A	1rm1_A
YJL166W	YPR191W	3cxh_S	3cxh_M	compl_struct	compl_struct	1701.32	YES	3cxh_M-3cxh_S.tgz	3cxh_M	3cxh_S
YGL091C	YGL091C	P52920.1	P52920.1	part_model	part_model	1701.19	YES	P52920.1-P52920.1.tgz	P52920.1	P52920.1
YGR180C	YIL066C	1sms_B	P21672.1	compl_struct	part_model	1701.13	YES	1sms_B-P21672.1.tgz	P21672.1	1sms_B
YOR362C	YPR103W	3bdm_T	P30656.1	compl_struct	part_model	1701.04	YES	3bdm_T-P30656.1.tgz	3bdm_T	P30656.1
YJR065C	YKL013C	P47117.2	P33204.1	compl_model	compl_model	1700.33	YES	P33204.1-P47117.2.tgz	P47117.2	P33204.1
YBL041W	YGR135W	3e47_Z	3e47_P	compl_struct	compl_struct	1699.53	YES	3e47_P-3e47_Z.tgz	3e47_P	3e47_Z
YBR140C	YLR310C	P18963.4	P04821.12	part_model	part_model	1699.48	YES	P04821.12-P18963.4.tgz	P18963.4	P04821.12
YNL113W	YOR116C	P28000.1	P04051.1	part_model	compl_model	1698.81	YES	P04051.1-P28000.1.tgz	P04051.1	P28000.1
YLR113W	YLR248W	P32485.2	P38623.4	part_model	part_model	1698.6	YES	P32485.2-P38623.4.tgz	P32485.2	P38623.4
YDL188C	YGL011C	P23595.6	3e47_U	compl_model	compl_struct	1697.64	YES	3e47_U-P23595.6.tgz	P23595.6	3e47_U
YKL081W	YPL226W	P36008.9	Q08972.14	part_model	part_model	1697.5	YES	P36008.9-Q08972.14.tgz	Q08972.14	P36008.9
YFR050C	YOR362C	3bdm_M	3bdm_T	compl_struct	compl_struct	1697.42	YES	3bdm_M-3bdm_T.tgz	3bdm_T	3bdm_M
YBL105C	YIL143C	P24583.21	Q00578.2	part_model	part_model	1697.36	YES	P24583.21-Q00578.2.tgz	Q00578.2	P24583.21
YGR200C	YOR151C	P42935.4	3cqz_B	part_model	compl_struct	1697.02	YES	3cqz_B-P42935.4.tgz	3cqz_B	P42935.4
YGL019W	YOL004W	P43639.3	P22579.2	part_model	part_model	1696.47	YES	P22579.2-P43639.3.tgz	P43639.3	P22579.2
YDL140C	YER148W	3cqz_A	1rm1_A	compl_struct	compl_struct	1696.33	YES	1rm1_A-3cqz_A.tgz	3cqz_A	1rm1_A
YKL029C	YNL045W	P36013.2	Q10740.3	compl_model	compl_model	1696.3	YES	P36013.2-Q10740.3.tgz	Q10740.3	P36013.2
YBR245C	YPL082C	P38144.2	P32333.15	part_model	part_model	1696.3	YES	P32333.15-P38144.2.tgz	P32333.15	P38144.2
YDL140C	YPR086W	3cqz_A	P29055.10	compl_struct	part_model	1696.17	YES	3cqz_A-P29055.10.tgz	3cqz_A	P29055.10
YBR127C	YJR069C	P16140.7	P47119.3	part_model	compl_model	1695.49	YES	P16140.7-P47119.3.tgz	P16140.7	P47119.3
YBL064C	YBL064C	P34227.9	P34227.9	part_model	part_model	1695.47	YES	P34227.9-P34227.9.tgz	P34227.9	P34227.9
YKL020C	YOR250C	P35210.11	2npi_B	part_model	compl_struct	1695.24	YES	2npi_B-P35210.11.tgz	2npi_B	P35210.11
YER125W	YIR033W	P39940.5	P40578.7	part_model	part_model	1694.73	YES	P39940.5-P40578.7.tgz	P39940.5	P40578.7
YPR103W	YPR103W	P30656.1	P30656.1	part_model	part_model	1693.93	YES	P30656.1-P30656.1.tgz	P30656.1	P30656.1
YFL029C	YOR208W	P43568.5	P29461.10	part_model	part_model	1693.67	YES	P29461.10-P43568.5.tgz	P29461.10	P43568.5
YDR069C	YPR103W	P32571.5	P30656.1	part_model	part_model	1692.81	YES	P30656.1-P32571.5.tgz	P32571.5	P30656.1
YBR142W	YMR290C	P38112.1	Q03532.7	part_model	part_model	1692.79	YES	P38112.1-Q03532.7.tgz	P38112.1	Q03532.7
YER086W	YLR355C	P00927.1	P06168.4	part_model	part_model	1692.23	YES	P00927.1-P06168.4.tgz	P00927.1	P06168.4
YDR237W	YGR220C	P36519.5	P31334.4	part_model	part_model	1692.21	YES	P31334.4-P36519.5.tgz	P31334.4	P36519.5
YHR193C	YLR146C	P38879.2	Q12455.7	part_model	compl_model	1691.76	YES	P38879.2-Q12455.7.tgz	Q12455.7	P38879.2
YJL128C	YLR248W	P08018.6	P38623.4	part_model	part_model	1691.07	YES	P08018.6-P38623.4.tgz	P38623.4	P08018.6
YGL011C	YPR103W	3e47_U	P30656.1	compl_struct	part_model	1690.9	YES	3e47_U-P30656.1.tgz	3e47_U	P30656.1
YGR253C	YML092C	3e47_R	3e47_O	compl_struct	compl_struct	1689.98	YES	3e47_O-3e47_R.tgz	3e47_O	3e47_R
YPL093W	YPR041W	Q02892.7	P38431.7	part_model	part_model	1688.48	YES	P38431.7-Q02892.7.tgz	P38431.7	Q02892.7
YHR108W	YIL094C	P38817.15	P40495.7	part_model	compl_model	1687.83	YES	P38817.15-P40495.7.tgz	P40495.7	P38817.15
YGR240C	YLR370C	P16861.6	Q05933.1	part_model	compl_model	1687.5	YES	P16861.6-Q05933.1.tgz	P16861.6	Q05933.1
YBR009C	YDR303C	1id3_F	Q06639.2	compl_struct	part_model	1686.84	YES	1id3_F-Q06639.2.tgz	Q06639.2	1id3_F
YKL144C	YOR210W	2ckz_D	3cqz_J	compl_struct	compl_struct	1686.18	YES	2ckz_D-3cqz_J.tgz	2ckz_D	3cqz_J
YMR290C	YPL043W	Q03532.7	P37838.6	part_model	part_model	1685.65	YES	P37838.6-Q03532.7.tgz	Q03532.7	P37838.6
YBR160W	YGR108W	P00546.9	P24868.1	compl_model	part_model	1684.68	YES	P00546.9-P24868.1.tgz	P00546.9	P24868.1
YGL048C	YKL010C	Q01939.1	P33202.6	compl_model	part_model	1684.64	YES	P33202.6-Q01939.1.tgz	Q01939.1	P33202.6
YBL056W	YPL204W	P34221.2	P29295.1	part_model	part_model	1684.46	YES	P29295.1-P34221.2.tgz	P29295.1	P34221.2
YGR056W	YOR290C	P53236.3	P22082.14	part_model	part_model	1683.83	YES	P22082.14-P53236.3.tgz	P22082.14	P53236.3
YGR162W	YIL061C	P39935.7	Q00916.6	part_model	part_model	1683.07	YES	P39935.7-Q00916.6.tgz	P39935.7	Q00916.6
YBR135W	YLR210W	1qb3_C	P24871.1	compl_struct	part_model	1682.39	YES	1qb3_C-P24871.1.tgz	P24871.1	1qb3_C
YJL095W	YMR109W	Q01389.5	Q04439.5	part_model	part_model	1681.78	YES	Q01389.5-Q04439.5.tgz	Q04439.5	Q01389.5
YDR303C	YGR056W	Q06639.2	P53236.3	part_model	part_model	1681.44	YES	P53236.3-Q06639.2.tgz	Q06639.2	P53236.3
YDR170C	YHR020W	P11075.3	P38708.3	part_model	part_model	1681.3	YES	P11075.3-P38708.3.tgz	P38708.3	P11075.3
YLR370C	YLR370C	Q05933.1	Q05933.1	compl_model	compl_model	1680.85	YES	Q05933.1-Q05933.1.tgz	Q05933.1	Q05933.1
YJL001W	YOR362C	3e47_N	3bdm_T	compl_struct	compl_struct	1680.63	YES	3bdm_T-3e47_N.tgz	3bdm_T	3e47_N
YMR109W	YMR109W	Q04439.5	Q04439.5	part_model	part_model	1680.23	YES	Q04439.5-Q04439.5.tgz	Q04439.5	Q04439.5
YLR178C	YLR310C	1wpx_B	P04821.2	compl_struct	part_model	1679.65	YES	1wpx_B-P04821.2.tgz	P04821.2	1wpx_B
YBL041W	YOL038W	3e47_Z	3e47_Q	compl_struct	compl_struct	1679.17	YES	3e47_Q-3e47_Z.tgz	3e47_Q	3e47_Z
YCR066W	YLR032W	P10862.3	P32849.12	part_model	part_model	1678.48	YES	P10862.3-P32849.12.tgz	P32849.12	P10862.3
YBR094W	YOL149W	P38254.4	1q67_B	part_model	compl_struct	1678.44	YES	1q67_B-P38254.4.tgz	P38254.4	1q67_B
YLR417W	YPL002C	1w7p_D	1w7p_A	compl_struct	compl_struct	1678.36	YES	1w7p_A-1w7p_D.tgz	1w7p_A	1w7p_D
YMR169C	YMR170C	P54114.1	P47771.4	compl_model	compl_model	1678.04	YES	P47771.4-P54114.1.tgz	P54114.1	P47771.4
YKL088W	YML016C	P36076.4	P26570.3	part_model	part_model	1677.46	YES	P26570.3-P36076.4.tgz	P26570.3	P36076.4
YLR044C	YPL082C	1qpb_B	P32333.15	compl_struct	part_model	1677.46	YES	1qpb_B-P32333.15.tgz	1qpb_B	P32333.15
YCL008C	YLR119W	P25604.5	2p22_C	part_model	compl_struct	1676.38	YES	2p22_C-P25604.5.tgz	2p22_C	P25604.5
YBL051C	YPL153C	P34217.2	P22216.6	part_model	part_model	1676	YES	P22216.6-P34217.2.tgz	P22216.6	P34217.2
YGR040W	YML099C	P14681.1	P05085.1	compl_model	part_model	1675.72	YES	P05085.1-P14681.1.tgz	P14681.1	P05085.1
YCL043C	YDR044W	2b5e_A	1txn_B	compl_struct	compl_struct	1674.66	YES	1txn_B-2b5e_A.tgz	2b5e_A	1txn_B
YFL039C	YOR244W	1yvn_A	Q08649.2	compl_struct	part_model	1674.58	YES	1yvn_A-Q08649.2.tgz	1yvn_A	Q08649.2
YML051W	YMR223W	3btv_B	P50102.2	compl_struct	part_model	1674.54	YES	3btv_B-P50102.2.tgz	3btv_B	P50102.2
YNL284C	YOR201C	P36520.2	P25270.4	part_model	part_model	1674.3	YES	P25270.4-P36520.2.tgz	P25270.4	P36520.2
YIL159W	YMR109W	P40450.1	Q04439.5	part_model	part_model	1674.03	YES	P40450.1-Q04439.5.tgz	Q04439.5	P40450.1
YBL016W	YGL178W	2fa2_B	P39016.4	compl_struct	part_model	1673.91	YES	2fa2_B-P39016.4.tgz	2fa2_B	P39016.4
YPL203W	YPL203W	P06245.5	P06245.5	part_model	part_model	1673.7	YES	P06245.5-P06245.5.tgz	P06245.5	P06245.5
YDR036C	YJR113C	P28817.3	P47150.5	part_model	part_model	1673.28	YES	P28817.3-P47150.5.tgz	P28817.3	P47150.5
YML032C	YNL312W	P06778.2	P26754.3	part_model	part_model	1673.13	YES	P06778.2-P26754.3.tgz	P06778.2	P26754.3
YMR109W	YOR181W	Q04439.5	Q12446.1	part_model	part_model	1672.01	YES	Q04439.5-Q12446.1.tgz	Q04439.5	Q12446.1
YKL135C	YLR170C	P36000.4	P35181.2	part_model	compl_model	1671.69	YES	P35181.2-P36000.4.tgz	P36000.4	P35181.2
YGR135W	YPR103W	3e47_P	P30656.1	compl_struct	part_model	1671.41	YES	3e47_P-P30656.1.tgz	3e47_P	P30656.1
YFL039C	YGR214W	1yvn_A	P32905.3	compl_struct	part_model	1671.04	YES	1yvn_A-P32905.3.tgz	1yvn_A	P32905.3
YHR025W	YHR025W	P17423.4	P17423.4	compl_model	compl_model	1670.39	YES	P17423.4-P17423.4.tgz	P17423.4	P17423.4
YAL016W	YGR281W	P31383.1	P53049.17	compl_model	part_model	1670.04	YES	P31383.1-P53049.17.tgz	P31383.1	P53049.17
YAR042W	YLR397C	P35845.13	P32794.1	part_model	compl_model	1669.8	YES	P32794.1-P35845.13.tgz	P32794.1	P35845.13
YGR144W	YIL051C	2gjc_B	P40185.2	compl_struct	part_model	1669.75	YES	2gjc_B-P40185.2.tgz	2gjc_B	P40185.2
YBR200W	YBR200W	P29366.1	P29366.1	part_model	part_model	1669.14	YES	P29366.1-P29366.1.tgz	P29366.1	P29366.1
YJR066W	YKL203C	P35169.21	P32600.9	part_model	part_model	1668.96	YES	P32600.9-P35169.21.tgz	P35169.21	P32600.9
YOR290C	YPL016W	P22082.14	P09547.4	part_model	part_model	1668.64	YES	P09547.4-P22082.14.tgz	P22082.14	P09547.4
YER070W	YIL066C	2zlg_A	P21672.1	compl_struct	part_model	1668.57	YES	2zlg_A-P21672.1.tgz	P21672.1	2zlg_A
YJR066W	YKL203C	P35169.8	P32600.7	part_model	part_model	1667.88	YES	P32600.7-P35169.8.tgz	P32600.7	P35169.8
YER118C	YMR079W	P40073.3	1aua_A	part_model	compl_struct	1667.73	YES	1aua_A-P40073.3.tgz	1aua_A	P40073.3
YLR284C	YOR180C	1pjh_C	Q08558.2	compl_struct	compl_model	1667.73	YES	1pjh_C-Q08558.2.tgz	Q08558.2	1pjh_C
YBR146W	YDR036C	P38120.4	P28817.3	part_model	part_model	1667.08	YES	P28817.3-P38120.4.tgz	P28817.3	P38120.4
YER095W	YER095W	P25454.2	P25454.2	part_model	part_model	1667.07	YES	P25454.2-P25454.2.tgz	P25454.2	P25454.2
YBL038W	YGR220C	P38064.5	P31334.4	part_model	part_model	1666.97	YES	P31334.4-P38064.5.tgz	P31334.4	P38064.5
YNL032W	YNL093W	P53965.3	P36019.4	part_model	part_model	1666.93	YES	P36019.4-P53965.3.tgz	P36019.4	P53965.3
YIL021W	YOR224C	3cqz_C	3cqz_H	compl_struct	compl_struct	1666.85	YES	3cqz_C-3cqz_H.tgz	3cqz_C	3cqz_H
YDL140C	YJL140W	3cqz_A	2vum_D	compl_struct	compl_struct	1666.67	YES	2vum_D-3cqz_A.tgz	3cqz_A	2vum_D
YCR057C	YGL011C	P25635.15	3e47_U	part_model	compl_struct	1665.43	YES	3e47_U-P25635.15.tgz	3e47_U	P25635.15
YGR234W	YLL013C	P39676.1	Q07807.1	compl_model	part_model	1665.4	YES	P39676.1-Q07807.1.tgz	P39676.1	Q07807.1
YFR010W	YGL141W	P43593.2	P53119.2	part_model	part_model	1665.2	YES	P43593.2-P53119.2.tgz	P43593.2	P53119.2
YJL168C	YJL168C	P46995.1	P46995.1	part_model	part_model	1664.7	YES	P46995.1-P46995.1.tgz	P46995.1	P46995.1
YLR014C	YLR014C	P07272.2	P07272.2	part_model	part_model	1663.97	YES	P07272.2-P07272.2.tgz	P07272.2	P07272.2
YGR200C	YGR200C	P42935.4	P42935.4	part_model	part_model	1663.41	YES	P42935.4-P42935.4.tgz	P42935.4	P42935.4
YGL011C	YGL011C	3e47_U	3e47_U	compl_struct	compl_struct	1662.6	YES	3e47_U-3e47_U.tgz	3e47_U	3e47_U
YER125W	YFL039C	P39940.5	1yvn_A	part_model	compl_struct	1662.49	YES	1yvn_A-P39940.5.tgz	1yvn_A	P39940.5
YDR062W	YIL094C	P40970.7	P40495.7	part_model	compl_model	1661.98	YES	P40495.7-P40970.7.tgz	P40970.7	P40495.7
YOR210W	YOR224C	3cqz_J	3cqz_H	compl_struct	compl_struct	1661.66	YES	3cqz_H-3cqz_J.tgz	3cqz_H	3cqz_J
YBL056W	YBR097W	P34221.2	P22219.9	part_model	part_model	1661.43	YES	P22219.9-P34221.2.tgz	P34221.2	P22219.9
YOR194C	YOR194C	1rm1_C	1rm1_C	compl_struct	compl_struct	1661.07	YES	1rm1_C-1rm1_C.tgz	1rm1_C	1rm1_C
YMR167W	YOL090W	P38920.2	P25847.2	part_model	part_model	1660.38	YES	P25847.2-P38920.2.tgz	P38920.2	P25847.2
YBL024W	YBL024W	P38205.10	P38205.10	part_model	part_model	1660.28	YES	P38205.10-P38205.10.tgz	P38205.10	P38205.10
YLR370C	YNR035C	Q05933.1	P53731.1	compl_model	compl_model	1660.16	YES	P53731.1-Q05933.1.tgz	P53731.1	Q05933.1
YFL039C	YPL242C	1yvn_A	Q12280.3	compl_struct	part_model	1659.7	YES	1yvn_A-Q12280.3.tgz	1yvn_A	Q12280.3
YKL135C	YML051W	P36000.4	3btv_B	part_model	compl_struct	1659.46	YES	3btv_B-P36000.4.tgz	P36000.4	3btv_B
YER148W	YGL019W	1rm1_A	P43639.3	compl_struct	part_model	1658.09	YES	1rm1_A-P43639.3.tgz	P43639.3	1rm1_A
YNL110C	YNL110C	P53927.4	P53927.4	part_model	part_model	1658.02	YES	P53927.4-P53927.4.tgz	P53927.4	P53927.4
YER168C	YER168C	P21269.4	P21269.4	part_model	part_model	1658	YES	P21269.4-P21269.4.tgz	P21269.4	P21269.4
YLR175W	YPL240C	P33322.6	2cg9_B	part_model	compl_struct	1657.86	YES	2cg9_B-P33322.6.tgz	2cg9_B	P33322.6
YBR142W	YBR142W	P38112.1	P38112.1	part_model	part_model	1657.1	YES	P38112.1-P38112.1.tgz	P38112.1	P38112.1
YFR050C	YGR253C	3bdm_M	3e47_R	compl_struct	compl_struct	1656.16	YES	3bdm_M-3e47_R.tgz	3e47_R	3bdm_M
YGR270W	YOR039W	P40340.6	P38930.3	part_model	part_model	1654.77	YES	P38930.3-P40340.6.tgz	P40340.6	P38930.3
YIL078W	YNL135C	P04801.6	1yat_A	part_model	compl_struct	1654.71	YES	1yat_A-P04801.6.tgz	P04801.6	1yat_A
YDR036C	YDR337W	P28817.3	P21771.3	part_model	part_model	1654.53	YES	P21771.3-P28817.3.tgz	P28817.3	P21771.3
YBR254C	YDR246W	P38334.2	3cue_S	compl_model	compl_struct	1654.15	YES	3cue_S-P38334.2.tgz	P38334.2	3cue_S
YDR172W	YHR015W	P05453.2	P38760.14	part_model	part_model	1654.11	YES	P05453.2-P38760.14.tgz	P05453.2	P38760.14
YAL029C	YMR186W	P32492.6	P15108.6	part_model	part_model	1653.94	YES	P15108.6-P32492.6.tgz	P32492.6	P15108.6
YNL330C	YOR304W	P32561.1	Q08773.1	part_model	part_model	1653.78	YES	P32561.1-Q08773.1.tgz	P32561.1	Q08773.1
YIL061C	YPL178W	Q00916.6	Q08920.6	part_model	part_model	1653.63	YES	Q00916.6-Q08920.6.tgz	Q08920.6	Q00916.6
YGR123C	YGR123C	P53043.1	P53043.1	compl_model	compl_model	1653.2	YES	P53043.1-P53043.1.tgz	P53043.1	P53043.1
YJL011C	YOR207C	2ckz_C	P22276.1	compl_struct	compl_model	1652.95	YES	2ckz_C-P22276.1.tgz	P22276.1	2ckz_C
YER020W	YJL106W	P10823.3	P32581.2	part_model	part_model	1652.44	YES	P10823.3-P32581.2.tgz	P32581.2	P10823.3
YDL134C	YOR386W	P23594.1	P05066.1	compl_model	part_model	1652.4	YES	P05066.1-P23594.1.tgz	P05066.1	P23594.1
YDL140C	YGL130W	3cqz_A	Q01159.2	compl_struct	compl_model	1651.49	YES	3cqz_A-Q01159.2.tgz	3cqz_A	Q01159.2
YER012W	YJL001W	3e47_X	3e47_N	compl_struct	compl_struct	1650.68	YES	3e47_N-3e47_X.tgz	3e47_X	3e47_N
YLR347C	YPL178W	2bpt_A	Q08920.6	compl_struct	part_model	1650.31	YES	2bpt_A-Q08920.6.tgz	2bpt_A	Q08920.6
YBR009C	YPL153C	1id3_F	P22216.6	compl_struct	part_model	1650.27	YES	1id3_F-P22216.6.tgz	P22216.6	1id3_F
YBL003C	YCR057C	1id3_G	P25635.15	compl_struct	part_model	1650.22	YES	1id3_G-P25635.15.tgz	P25635.15	1id3_G
YER133W	YJL033W	P32598.4	P20448.2	compl_model	part_model	1649.79	YES	P20448.2-P32598.4.tgz	P20448.2	P32598.4
YIL061C	YLR298C	Q00916.6	Q05900.1	part_model	part_model	1649.22	YES	Q00916.6-Q05900.1.tgz	Q00916.6	Q05900.1
YBR010W	YKR048C	1id3_E	2ayu_A	compl_struct	compl_struct	1649.14	YES	1id3_E-2ayu_A.tgz	2ayu_A	1id3_E
YBR103W	YBR103W	P38262.12	P38262.12	part_model	part_model	1649.08	YES	P38262.12-P38262.12.tgz	P38262.12	P38262.12
YGL011C	YGR253C	3e47_U	3e47_R	compl_struct	compl_struct	1648.47	YES	3e47_R-3e47_U.tgz	3e47_U	3e47_R
YBL003C	YDR225W	1id3_G	1id3_G	compl_struct	compl_struct	1648	YES	1id3_G-1id3_G.tgz	1id3_G	1id3_G
YML028W	YML028W	P34760.2	P34760.2	compl_model	compl_model	1647.86	YES	P34760.2-P34760.2.tgz	P34760.2	P34760.2
YCR057C	YJL033W	P25635.15	P20448.2	part_model	part_model	1647.78	YES	P20448.2-P25635.15.tgz	P20448.2	P25635.15
YKR048C	YMR139W	2ayu_A	P38615.3	compl_struct	compl_model	1647.76	YES	2ayu_A-P38615.3.tgz	P38615.3	2ayu_A
YJL001W	YOR157C	3e47_N	P25043.3	compl_struct	part_model	1647.29	YES	3e47_N-P25043.3.tgz	P25043.3	3e47_N
YOR111W	YOR111W	Q99210.2	Q99210.2	part_model	part_model	1646.2	YES	Q99210.2-Q99210.2.tgz	Q99210.2	Q99210.2
YER133W	YLR028C	P32598.4	P54113.1	compl_model	compl_model	1646.18	YES	P32598.4-P54113.1.tgz	P54113.1	P32598.4
YBR221C	YGL130W	P32473.2	Q01159.2	compl_model	compl_model	1645.99	YES	P32473.2-Q01159.2.tgz	Q01159.2	P32473.2
YGL049C	YPR041W	P39936.7	P38431.7	part_model	part_model	1645.92	YES	P38431.7-P39936.7.tgz	P39936.7	P38431.7
YFL039C	YGL150C	1yvn_A	P53115.13	compl_struct	part_model	1645.82	YES	1yvn_A-P53115.13.tgz	1yvn_A	P53115.13
YJR125C	YOR111W	P47160.2	Q99210.2	part_model	part_model	1645.72	YES	P47160.2-Q99210.2.tgz	Q99210.2	P47160.2
YDL140C	YLR113W	3cqz_A	P32485.2	compl_struct	part_model	1645.43	YES	3cqz_A-P32485.2.tgz	3cqz_A	P32485.2
YJL011C	YOR116C	2ckz_C	P04051.1	compl_struct	compl_model	1645.34	YES	2ckz_C-P04051.1.tgz	P04051.1	2ckz_C
YBL105C	YIL143C	P24583.5	Q00578.2	part_model	part_model	1645.34	YES	P24583.5-Q00578.2.tgz	P24583.5	Q00578.2
YFL039C	YLR196W	1yvn_A	P21304.3	compl_struct	part_model	1644.77	YES	1yvn_A-P21304.3.tgz	1yvn_A	P21304.3
YGR253C	YPR103W	3e47_R	P30656.1	compl_struct	part_model	1644.59	YES	3e47_R-P30656.1.tgz	3e47_R	P30656.1
YBL038W	YBL038W	P38064.5	P38064.5	part_model	part_model	1644.4	YES	P38064.5-P38064.5.tgz	P38064.5	P38064.5
YBR009C	YKR048C	1id3_F	2ayu_A	compl_struct	compl_struct	1644.19	YES	1id3_F-2ayu_A.tgz	2ayu_A	1id3_F
YBR154C	YDR404C	3cqz_E	2vum_G	compl_struct	compl_struct	1644.09	YES	2vum_G-3cqz_E.tgz	3cqz_E	2vum_G
YDR432W	YPL178W	Q01560.3	Q08920.6	part_model	part_model	1644.04	YES	Q01560.3-Q08920.6.tgz	Q08920.6	Q01560.3
YBR254C	YML077W	P38334.2	3cue_U	compl_model	compl_struct	1643.96	YES	3cue_U-P38334.2.tgz	P38334.2	3cue_U
YDL188C	YML126C	P23595.6	P54839.5	compl_model	compl_model	1643.71	YES	P23595.6-P54839.5.tgz	P54839.5	P23595.6
YGR200C	YIL021W	P42935.4	3cqz_C	part_model	compl_struct	1643.45	YES	3cqz_C-P42935.4.tgz	3cqz_C	P42935.4
YCR059C	YDR400W	P25637.3	Q04179.2	part_model	compl_model	1643.43	YES	P25637.3-Q04179.2.tgz	Q04179.2	P25637.3
YBR245C	YOR304W	P38144.10	Q08773.3	part_model	part_model	1643.1	YES	P38144.10-Q08773.3.tgz	Q08773.3	P38144.10
YBL052C	YOL012C	P34218.1	Q12692.6	part_model	compl_model	1642.84	YES	P34218.1-Q12692.6.tgz	P34218.1	Q12692.6
YBR135W	YBR160W	1qb3_C	P00546.9	compl_struct	compl_model	1642.43	YES	1qb3_C-P00546.9.tgz	P00546.9	1qb3_C
YGR233C	YPL031C	P17442.10	2pmi_C	part_model	compl_struct	1642.18	YES	2pmi_C-P17442.10.tgz	2pmi_C	P17442.10
YER012W	YOR362C	3e47_X	3bdm_T	compl_struct	compl_struct	1641.74	YES	3bdm_T-3e47_X.tgz	3bdm_T	3e47_X
YBR010W	YLR399C	1id3_E	P35817.3	compl_struct	part_model	1641.3	YES	1id3_E-P35817.3.tgz	P35817.3	1id3_E
YBR009C	YDR300C	1id3_F	P32264.1	compl_struct	part_model	1639.51	YES	1id3_F-P32264.1.tgz	P32264.1	1id3_F
YJR065C	YJR065C	P47117.2	P47117.2	compl_model	compl_model	1639.51	YES	P47117.2-P47117.2.tgz	P47117.2	P47117.2
YCR057C	YGL171W	P25635.15	P45818.7	part_model	part_model	1638.99	YES	P25635.15-P45818.7.tgz	P45818.7	P25635.15
YDR507C	YKR048C	Q12263.4	2ayu_A	part_model	compl_struct	1638.28	YES	2ayu_A-Q12263.4.tgz	2ayu_A	Q12263.4
YGL019W	YML074C	P43639.3	P38911.2	part_model	part_model	1638.19	YES	P38911.2-P43639.3.tgz	P43639.3	P38911.2
YJR066W	YKL203C	P35169.21	P32600.7	part_model	part_model	1638.03	YES	P32600.7-P35169.21.tgz	P35169.21	P32600.7
YER012W	YGL048C	3e47_X	Q01939.1	compl_struct	compl_model	1637.56	YES	3e47_X-Q01939.1.tgz	Q01939.1	3e47_X
YDL134C	YKL203C	P23594.1	P32600.9	compl_model	part_model	1637.38	YES	P23594.1-P32600.9.tgz	P23594.1	P32600.9
YAR007C	YML032C	P22336.2	P06778.2	part_model	part_model	1637.35	YES	P06778.2-P22336.2.tgz	P06778.2	P22336.2
YDL140C	YIL021W	3cqz_A	3cqz_C	compl_struct	compl_struct	1637.29	YES	3cqz_A-3cqz_C.tgz	3cqz_A	3cqz_C
YBR254C	YKR068C	P38334.2	3cue_W	compl_model	compl_struct	1636.52	YES	3cue_W-P38334.2.tgz	3cue_W	P38334.2
YBR034C	YDR432W	1g6q_6	Q01560.2	compl_struct	part_model	1636.46	YES	1g6q_6-Q01560.2.tgz	1g6q_6	Q01560.2
YGL011C	YOL038W	3e47_U	3e47_Q	compl_struct	compl_struct	1635.85	YES	3e47_Q-3e47_U.tgz	3e47_U	3e47_Q
YOL090W	YOR033C	P25847.2	P39875.3	part_model	part_model	1635.59	YES	P25847.2-P39875.3.tgz	P25847.2	P39875.3
YGR258C	YOL090W	P07276.3	P25847.2	part_model	part_model	1635.46	YES	P07276.3-P25847.2.tgz	P25847.2	P07276.3
YDR430C	YER178W	P32898.9	P16387.1	compl_model	part_model	1635.08	YES	P16387.1-P32898.9.tgz	P32898.9	P16387.1
YCL011C	YKL139W	P25555.13	Q03957.11	part_model	part_model	1634.98	YES	P25555.13-Q03957.11.tgz	Q03957.11	P25555.13
YDR415C	YKL210W	Q04033.1	3cmm_C	part_model	compl_struct	1634.79	YES	3cmm_C-Q04033.1.tgz	3cmm_C	Q04033.1
YJL138C	YOL090W	2vsx_B	P25847.2	compl_struct	part_model	1634.62	YES	2vsx_B-P25847.2.tgz	2vsx_B	P25847.2
YDL132W	YDR054C	Q12018.1	P14682.1	compl_model	part_model	1634.2	YES	P14682.1-Q12018.1.tgz	Q12018.1	P14682.1
YMR146C	YPR041W	P40217.7	P38431.7	part_model	part_model	1632.95	YES	P38431.7-P40217.7.tgz	P38431.7	P40217.7
YGL245W	YHR111W	P46655.6	P38820.1	part_model	part_model	1631.85	YES	P38820.1-P46655.6.tgz	P46655.6	P38820.1
YDR477W	YER129W	P06782.5	P38990.8	part_model	part_model	1631.74	YES	P06782.5-P38990.8.tgz	P38990.8	P06782.5
YOL038W	YPR103W	3e47_Q	P30656.1	compl_struct	part_model	1631.52	YES	3e47_Q-P30656.1.tgz	3e47_Q	P30656.1
YGL011C	YMR314W	3e47_U	3e47_S	compl_struct	compl_struct	1631.19	YES	3e47_S-3e47_U.tgz	3e47_U	3e47_S
YGR250C	YGR281W	P53316.20	P53049.17	part_model	part_model	1630.67	YES	P53049.17-P53316.20.tgz	P53049.17	P53316.20
YNL021W	YOL090W	P53973.4	P25847.2	part_model	part_model	1630.58	YES	P25847.2-P53973.4.tgz	P53973.4	P25847.2
YPL088W	YPL088W	Q02895.2	Q02895.2	compl_model	compl_model	1630.32	YES	Q02895.2-Q02895.2.tgz	Q02895.2	Q02895.2
YDL108W	YDL125C	P06242.4	Q04344.6	compl_model	part_model	1629.61	YES	P06242.4-Q04344.6.tgz	P06242.4	Q04344.6
YER025W	YPL237W	P32481.6	P09064.2	part_model	part_model	1629.42	YES	P09064.2-P32481.6.tgz	P32481.6	P09064.2
YPL043W	YPL093W	P37838.8	Q02892.7	part_model	part_model	1628.96	YES	P37838.8-Q02892.7.tgz	Q02892.7	P37838.8
YJR065C	YMR109W	P47117.2	Q04439.5	compl_model	part_model	1628.79	YES	P47117.2-Q04439.5.tgz	Q04439.5	P47117.2
YHR108W	YKL135C	P38817.15	P36000.4	part_model	part_model	1628.77	YES	P36000.4-P38817.15.tgz	P36000.4	P38817.15
YBL002W	YPL082C	1id3_H	P32333.15	compl_struct	part_model	1628.62	YES	1id3_H-P32333.15.tgz	P32333.15	1id3_H
YBL038W	YLR189C	P38064.5	Q06321.2	part_model	part_model	1628.42	YES	P38064.5-Q06321.2.tgz	Q06321.2	P38064.5
YBR252W	YBR252W	P33317.7	P33317.7	compl_model	compl_model	1628.21	YES	P33317.7-P33317.7.tgz	P33317.7	P33317.7
YER168C	YLR085C	P21269.4	Q12509.4	part_model	part_model	1628.12	YES	P21269.4-Q12509.4.tgz	P21269.4	Q12509.4
YFL039C	YNR031C	1yvn_A	P53599.6	compl_struct	part_model	1627.64	YES	1yvn_A-P53599.6.tgz	1yvn_A	P53599.6
YNL082W	YNL082W	P14242.3	P14242.3	part_model	part_model	1627.51	YES	P14242.3-P14242.3.tgz	P14242.3	P14242.3
YBL003C	YKR048C	1id3_G	2ayu_A	compl_struct	compl_struct	1627.45	YES	1id3_G-2ayu_A.tgz	2ayu_A	1id3_G
YDR225W	YKR048C	1id3_G	2ayu_A	compl_struct	compl_struct	1627.45	YES	1id3_G-2ayu_A.tgz	2ayu_A	1id3_G
YAL016W	YDL188C	P31383.1	P23595.6	compl_model	compl_model	1627.42	YES	P23595.6-P31383.1.tgz	P31383.1	P23595.6
YBR242W	YBR242W	P38331.1	P38331.1	part_model	part_model	1627.13	YES	P38331.1-P38331.1.tgz	P38331.1	P38331.1
YMR167W	YNL082W	P38920.5	P14242.3	part_model	part_model	1626.69	YES	P14242.3-P38920.5.tgz	P14242.3	P38920.5
YBR200W	YBR200W	P29366.1	P29366.10	part_model	part_model	1626.68	YES	P29366.1-P29366.10.tgz	P29366.10	P29366.1
YBR135W	YPR120C	1qb3_C	P30283.1	compl_struct	part_model	1626.36	YES	1qb3_C-P30283.1.tgz	P30283.1	1qb3_C
YDL188C	YML092C	P23595.6	3e47_O	compl_model	compl_struct	1626.28	YES	3e47_O-P23595.6.tgz	P23595.6	3e47_O
YGL048C	YGR232W	Q01939.1	2dzo_C	compl_model	compl_struct	1626.21	YES	2dzo_C-Q01939.1.tgz	Q01939.1	2dzo_C
YNL138W	YOR063W	P17555.6	1s1i_C	part_model	compl_struct	1625.57	YES	1s1i_C-P17555.6.tgz	1s1i_C	P17555.6
YKR048C	YPR119W	2ayu_A	P24869.5	compl_struct	part_model	1624.93	YES	2ayu_A-P24869.5.tgz	2ayu_A	P24869.5
YDL066W	YGL187C	2qfy_F	P04037.4	compl_struct	part_model	1624.87	YES	2qfy_F-P04037.4.tgz	2qfy_F	P04037.4
YFL039C	YOR367W	1yvn_A	Q08873.4	compl_struct	part_model	1624.83	YES	1yvn_A-Q08873.4.tgz	1yvn_A	Q08873.4
YDR441C	YML022W	P36973.1	1g2q_B	compl_model	compl_struct	1624.82	YES	1g2q_B-P36973.1.tgz	1g2q_B	P36973.1
YBR142W	YOL041C	P38112.1	Q08208.7	part_model	part_model	1624.61	YES	P38112.1-Q08208.7.tgz	P38112.1	Q08208.7
YAR019C	YGR092W	P27636.2	P22204.7	part_model	part_model	1624.52	YES	P22204.7-P27636.2.tgz	P22204.7	P27636.2
YDR334W	YLR399C	Q05471.7	P35817.3	part_model	part_model	1624.03	YES	P35817.3-Q05471.7.tgz	Q05471.7	P35817.3
YOR326W	YOR326W	P19524.16	P19524.16	part_model	part_model	1623.87	YES	P19524.16-P19524.16.tgz	P19524.16	P19524.16
YIL035C	YNL330C	P15790.5	P32561.1	compl_model	part_model	1623.12	YES	P15790.5-P32561.1.tgz	P15790.5	P32561.1
YBR103W	YOL068C	P38262.12	P53685.1	part_model	part_model	1623.06	YES	P38262.12-P53685.1.tgz	P38262.12	P53685.1
YGR250C	YGR281W	P53316.20	P53049.15	part_model	part_model	1620.66	YES	P53049.15-P53316.20.tgz	P53049.15	P53316.20
YBR254C	YBR254C	P38334.2	P38334.2	compl_model	compl_model	1620.05	YES	P38334.2-P38334.2.tgz	P38334.2	P38334.2
YHR086W	YHR086W	Q00539.20	Q00539.21	part_model	part_model	1618.84	YES	Q00539.20-Q00539.21.tgz	Q00539.20	Q00539.21
YLR310C	YOR101W	P04821.2	P01119.8	part_model	part_model	1618.57	YES	P01119.8-P04821.2.tgz	P04821.2	P01119.8
YAL016W	YGR281W	P31383.1	P53049.15	compl_model	part_model	1618.39	YES	P31383.1-P53049.15.tgz	P31383.1	P53049.15
YNL118C	YOL149W	P53550.3	1q67_B	part_model	compl_struct	1618.23	YES	1q67_B-P53550.3.tgz	P53550.3	1q67_B
YCR057C	YLR175W	P25635.15	P33322.6	part_model	part_model	1618.17	YES	P25635.15-P33322.6.tgz	P33322.6	P25635.15
YBR175W	YBR175W	P38123.3	P38123.3	compl_model	compl_model	1617.55	YES	P38123.3-P38123.3.tgz	P38123.3	P38123.3
YJR065C	YOR181W	P47117.2	Q12446.1	compl_model	part_model	1617.11	YES	P47117.2-Q12446.1.tgz	P47117.2	Q12446.1
YDL125C	YDR388W	Q04344.6	P39743.13	part_model	part_model	1616.96	YES	P39743.13-Q04344.6.tgz	Q04344.6	P39743.13
YGL011C	YGR135W	3e47_U	3e47_P	compl_struct	compl_struct	1616.83	YES	3e47_P-3e47_U.tgz	3e47_P	3e47_U
YPR041W	YPR086W	P38431.7	P29055.6	part_model	part_model	1616.62	YES	P29055.6-P38431.7.tgz	P38431.7	P29055.6
YFL039C	YOL012C	1yvn_A	Q12692.6	compl_struct	compl_model	1616.58	YES	1yvn_A-Q12692.6.tgz	1yvn_A	Q12692.6
YBR103W	YGL194C	P38262.12	P53096.2	part_model	part_model	1615.16	YES	P38262.12-P53096.2.tgz	P38262.12	P53096.2
YIL061C	YOR159C	Q00916.6	Q12330.5	part_model	part_model	1615.07	YES	Q00916.6-Q12330.5.tgz	Q12330.5	Q00916.6
YDL160C	YOL149W	P39517.9	1q67_B	part_model	compl_struct	1614.72	YES	1q67_B-P39517.9.tgz	P39517.9	1q67_B
YML095C	YOL090W	P06838.2	P25847.2	part_model	part_model	1614.42	YES	P06838.2-P25847.2.tgz	P25847.2	P06838.2
YMR314W	YNL229C	3e47_S	P23202.2	compl_struct	part_model	1613.69	YES	3e47_S-P23202.2.tgz	P23202.2	3e47_S
YBL002W	YGL112C	1id3_H	P53040.2	compl_struct	part_model	1612.55	YES	1id3_H-P53040.2.tgz	1id3_H	P53040.2
YIL035C	YKL088W	P15790.5	P36076.4	compl_model	part_model	1612.41	YES	P15790.5-P36076.4.tgz	P15790.5	P36076.4
YDL140C	YPR161C	3cqz_A	P23293.1	compl_struct	part_model	1612.26	YES	3cqz_A-P23293.1.tgz	3cqz_A	P23293.1
YBR160W	YDR507C	P00546.9	Q12263.4	compl_model	part_model	1611.89	YES	P00546.9-Q12263.4.tgz	P00546.9	Q12263.4
YOR157C	YOR157C	P25043.3	P25043.3	part_model	part_model	1611.69	YES	P25043.3-P25043.3.tgz	P25043.3	P25043.3
YMR139W	YOL059W	P38615.3	P41911.3	compl_model	part_model	1611.31	YES	P38615.3-P41911.3.tgz	P41911.3	P38615.3
YDR036C	YPL013C	P28817.3	Q02608.2	part_model	part_model	1610.69	YES	P28817.3-Q02608.2.tgz	P28817.3	Q02608.2
YKL081W	YPL226W	P36008.5	Q08972.14	part_model	part_model	1610.47	YES	P36008.5-Q08972.14.tgz	Q08972.14	P36008.5
YGL049C	YPL178W	P39936.7	Q08920.6	part_model	part_model	1610.43	YES	P39936.7-Q08920.6.tgz	P39936.7	Q08920.6
YDL238C	YHR047C	Q07729.40	P37898.2	compl_model	compl_model	1610.43	YES	P37898.2-Q07729.40.tgz	P37898.2	Q07729.40
YGL206C	YKL135C	P22137.7	P36000.4	part_model	part_model	1610.37	YES	P22137.7-P36000.4.tgz	P36000.4	P22137.7
YMR290C	YPL093W	Q03532.7	Q02892.7	part_model	part_model	1609.57	YES	Q02892.7-Q03532.7.tgz	Q03532.7	Q02892.7
YJR065C	YLR370C	P47117.2	Q05933.1	compl_model	compl_model	1609.36	YES	P47117.2-Q05933.1.tgz	P47117.2	Q05933.1
YBR234C	YKL129C	P38328.2	P36006.15	compl_model	part_model	1609.29	YES	P36006.15-P38328.2.tgz	P36006.15	P38328.2
YFR050C	YOL038W	3bdm_M	3e47_Q	compl_struct	compl_struct	1608.57	YES	3bdm_M-3e47_Q.tgz	3e47_Q	3bdm_M
YGR180C	YPL153C	1sms_B	P22216.8	compl_struct	part_model	1608.43	YES	1sms_B-P22216.8.tgz	1sms_B	P22216.8
YBR135W	YDL155W	1qb3_C	P24870.5	compl_struct	part_model	1608.31	YES	1qb3_C-P24870.5.tgz	P24870.5	1qb3_C
YBR127C	YDL185W	P16140.7	P17255.6	part_model	part_model	1607.64	YES	P16140.7-P17255.6.tgz	P17255.6	P16140.7
YJL052W	YPL240C	P00360.2	2cg9_B	compl_model	compl_struct	1607.41	YES	2cg9_B-P00360.2.tgz	2cg9_B	P00360.2
YFL039C	YHR023W	1yvn_A	P08964.12	compl_struct	part_model	1607.25	YES	1yvn_A-P08964.12.tgz	P08964.12	1yvn_A
YGR267C	YNL189W	P51601.5	1wa5_B	part_model	compl_struct	1606.67	YES	1wa5_B-P51601.5.tgz	1wa5_B	P51601.5
YBR260C	YER144C	P38339.5	P39944.1	part_model	part_model	1606.56	YES	P38339.5-P39944.1.tgz	P39944.1	P38339.5
YNR052C	YNR052C	P39008.1	P39008.1	part_model	part_model	1606.02	YES	P39008.1-P39008.1.tgz	P39008.1	P39008.1
YDL134C	YKL203C	P23594.1	P32600.7	compl_model	part_model	1606.01	YES	P23594.1-P32600.7.tgz	P23594.1	P32600.7
YDR011W	YOR157C	P32568.22	P25043.3	part_model	part_model	1605.55	YES	P25043.3-P32568.22.tgz	P25043.3	P32568.22
YPR066W	YPR066W	Q99344.3	Q99344.3	compl_model	compl_model	1605.38	YES	Q99344.3-Q99344.3.tgz	Q99344.3	Q99344.3
YBR182C	YER125W	P38128.3	P39940.5	part_model	part_model	1605.18	YES	P38128.3-P39940.5.tgz	P39940.5	P38128.3
YCR057C	YML130C	P25635.15	Q03103.1	part_model	part_model	1604.55	YES	P25635.15-Q03103.1.tgz	Q03103.1	P25635.15
YBR221C	YPL151C	P32473.2	Q12417.12	compl_model	part_model	1604.3	YES	P32473.2-Q12417.12.tgz	P32473.2	Q12417.12
YBR228W	YLR028C	P38324.1	P54113.1	part_model	compl_model	1603.56	YES	P38324.1-P54113.1.tgz	P54113.1	P38324.1
YDR404C	YOR210W	2vum_G	3cqz_J	compl_struct	compl_struct	1602.88	YES	2vum_G-3cqz_J.tgz	2vum_G	3cqz_J
YLR113W	YOR208W	P32485.2	P29461.10	part_model	part_model	1602.85	YES	P29461.10-P32485.2.tgz	P32485.2	P29461.10
YNL271C	YPR165W	P41832.3	P06780.1	part_model	compl_model	1602.29	YES	P06780.1-P41832.3.tgz	P41832.3	P06780.1
YDL029W	YKL129C	P32381.5	P36006.15	compl_model	part_model	1602.06	YES	P32381.5-P36006.15.tgz	P36006.15	P32381.5
YBR119W	YIL061C	P32605.8	Q00916.6	part_model	part_model	1601.71	YES	P32605.8-Q00916.6.tgz	P32605.8	Q00916.6
YKL144C	YOR224C	2ckz_D	3cqz_H	compl_struct	compl_struct	1601.1	YES	2ckz_D-3cqz_H.tgz	2ckz_D	3cqz_H
YMR205C	YMR205C	P16862.5	P16862.5	part_model	part_model	1601.08	YES	P16862.5-P16862.5.tgz	P16862.5	P16862.5
YDR472W	YML077W	3cue_T	3cue_U	compl_struct	compl_struct	1600.62	YES	3cue_T-3cue_U.tgz	3cue_T	3cue_U
YGR123C	YMR186W	P53043.1	P15108.6	compl_model	part_model	1600.28	YES	P15108.6-P53043.1.tgz	P15108.6	P53043.1
YBL045C	YGR183C	3cxh_L	3cxh_T	compl_struct	compl_struct	1599.74	YES	3cxh_L-3cxh_T.tgz	3cxh_L	3cxh_T
YDL042C	YFR028C	P06700.5	Q00684.9	part_model	part_model	1599.36	YES	P06700.5-Q00684.9.tgz	P06700.5	Q00684.9
YJL176C	YOR290C	P32591.1	P22082.14	part_model	part_model	1599.04	YES	P22082.14-P32591.1.tgz	P22082.14	P32591.1
YNL330C	YOR304W	P32561.1	Q08773.3	part_model	part_model	1598.88	YES	P32561.1-Q08773.3.tgz	Q08773.3	P32561.1
YPR086W	YPR086W	P29055.10	P29055.10	part_model	part_model	1598.25	YES	P29055.10-P29055.10.tgz	P29055.10	P29055.10
YCR057C	YGR135W	P25635.15	3e47_P	part_model	compl_struct	1598.17	YES	3e47_P-P25635.15.tgz	3e47_P	P25635.15
YAL029C	YOL086C	P32492.6	2hcy_D	part_model	compl_struct	1597.71	YES	2hcy_D-P32492.6.tgz	P32492.6	2hcy_D
YBR080C	YIL046W	P18759.4	P39014.14	part_model	part_model	1597.18	YES	P18759.4-P39014.14.tgz	P39014.14	P18759.4
YKR048C	YOL012C	2ayu_A	Q12692.6	compl_struct	compl_model	1596.71	YES	2ayu_A-Q12692.6.tgz	2ayu_A	Q12692.6
YGR048W	YHR124W	P53044.1	P38830.1	part_model	part_model	1596.45	YES	P38830.1-P53044.1.tgz	P38830.1	P53044.1
YER070W	YJL026W	2zlg_A	1smq_D	compl_struct	compl_struct	1596.37	YES	1smq_D-2zlg_A.tgz	2zlg_A	1smq_D
YMR170C	YMR170C	P47771.4	P47771.4	compl_model	compl_model	1595.94	YES	P47771.4-P47771.4.tgz	P47771.4	P47771.4
YDR432W	YHR086W	Q01560.3	Q00539.20	part_model	part_model	1595.93	YES	Q00539.20-Q01560.3.tgz	Q00539.20	Q01560.3
YDL029W	YMR109W	P32381.5	Q04439.5	compl_model	part_model	1595.92	YES	P32381.5-Q04439.5.tgz	Q04439.5	P32381.5
YBL105C	YBL105C	P24583.5	P24583.8	part_model	part_model	1595.79	YES	P24583.5-P24583.8.tgz	P24583.5	P24583.8
YBR142W	YPL043W	P38112.1	P37838.8	part_model	part_model	1594.51	YES	P37838.8-P38112.1.tgz	P38112.1	P37838.8
YBR048W	YCR057C	P26781.2	P25635.15	part_model	part_model	1594.27	YES	P25635.15-P26781.2.tgz	P25635.15	P26781.2
YDL051W	YNL016W	P33399.7	P32588.2	part_model	part_model	1593.89	YES	P32588.2-P33399.7.tgz	P32588.2	P33399.7
YNL277W	YNL277W	P08465.4	P08465.4	part_model	part_model	1593.87	YES	P08465.4-P08465.4.tgz	P08465.4	P08465.4
YJL005W	YJL005W	P08678.10	P08678.10	part_model	part_model	1593.27	YES	P08678.10-P08678.10.tgz	P08678.10	P08678.10
YGL064C	YGR220C	P53166.3	P31334.4	part_model	part_model	1593.07	YES	P31334.4-P53166.3.tgz	P53166.3	P31334.4
YGR056W	YOR290C	P53236.11	P22082.14	part_model	part_model	1592.97	YES	P22082.14-P53236.11.tgz	P22082.14	P53236.11
YOR001W	YOR326W	Q12149.7	P19524.16	part_model	part_model	1592.69	YES	P19524.16-Q12149.7.tgz	P19524.16	Q12149.7
YER012W	YKL145W	3e47_X	P33299.9	compl_struct	part_model	1592.66	YES	3e47_X-P33299.9.tgz	P33299.9	3e47_X
YLL018C	YPL240C	P04802.1	2cg9_B	part_model	compl_struct	1592.59	YES	2cg9_B-P04802.1.tgz	2cg9_B	P04802.1
YDL002C	YOR304W	Q03435.2	Q08773.3	part_model	part_model	1592.37	YES	Q03435.2-Q08773.3.tgz	Q08773.3	Q03435.2
YDR303C	YIL126W	Q06639.2	P32597.13	part_model	part_model	1592.37	YES	P32597.13-Q06639.2.tgz	P32597.13	Q06639.2
YER094C	YFR050C	3e47_W	3bdm_M	compl_struct	compl_struct	1592.11	YES	3bdm_M-3e47_W.tgz	3bdm_M	3e47_W
YBR143C	YDR172W	P12385.1	P05453.2	compl_model	part_model	1591.58	YES	P05453.2-P12385.1.tgz	P05453.2	P12385.1
YGR180C	YJL115W	1sms_B	P32447.1	compl_struct	part_model	1591.47	YES	1sms_B-P32447.1.tgz	1sms_B	P32447.1
YLR249W	YPL226W	2ix8_A	Q08972.14	compl_struct	part_model	1591.3	YES	2ix8_A-Q08972.14.tgz	2ix8_A	Q08972.14
YBR234C	YLR370C	P38328.2	Q05933.1	compl_model	compl_model	1591.15	YES	P38328.2-Q05933.1.tgz	P38328.2	Q05933.1
YDR075W	YIL153W	P32345.3	P40454.2	compl_model	part_model	1590.99	YES	P32345.3-P40454.2.tgz	P32345.3	P40454.2
YER036C	YER036C	P40024.12	P40024.12	part_model	part_model	1589.89	YES	P40024.12-P40024.12.tgz	P40024.12	P40024.12
YFR037C	YOR290C	P43609.3	P22082.14	part_model	part_model	1589.67	YES	P22082.14-P43609.3.tgz	P22082.14	P43609.3
YGL070C	YPR187W	3cqz_I	3cqz_F	compl_struct	compl_struct	1589.52	YES	3cqz_F-3cqz_I.tgz	3cqz_I	3cqz_F
YML092C	YOR157C	3e47_O	P25043.3	compl_struct	part_model	1589.34	YES	3e47_O-P25043.3.tgz	3e47_O	P25043.3
YER111C	YPR119W	P25302.9	P24869.5	part_model	part_model	1589.19	YES	P24869.5-P25302.9.tgz	P24869.5	P25302.9
YER070W	YLR153C	2zlg_A	P52910.1	compl_struct	compl_model	1587.51	YES	2zlg_A-P52910.1.tgz	2zlg_A	P52910.1
YBR175W	YPL138C	P38123.3	Q03012.6	compl_model	part_model	1587.48	YES	P38123.3-Q03012.6.tgz	P38123.3	Q03012.6
YBR126C	YBR126C	Q00764.1	Q00764.1	compl_model	compl_model	1587.41	YES	Q00764.1-Q00764.1.tgz	Q00764.1	Q00764.1
YGL130W	YPL228W	Q01159.2	O13297.1	compl_model	part_model	1587.4	YES	O13297.1-Q01159.2.tgz	Q01159.2	O13297.1
YDR490C	YHR205W	Q03407.9	P11792.2	part_model	part_model	1587.22	YES	P11792.2-Q03407.9.tgz	P11792.2	Q03407.9
YDL159W	YGR040W	P06784.7	P14681.1	part_model	compl_model	1587.12	YES	P06784.7-P14681.1.tgz	P14681.1	P06784.7
YJL020C	YOR181W	P47068.13	Q12446.1	part_model	part_model	1587.02	YES	P47068.13-Q12446.1.tgz	Q12446.1	P47068.13
YOL038W	YOL038W	3e47_Q	3e47_Q	compl_struct	compl_struct	1586.72	YES	3e47_Q-3e47_Q.tgz	3e47_Q	3e47_Q
YAL012W	YKL210W	1n8p_D	3cmm_C	compl_struct	compl_struct	1586.69	YES	1n8p_D-3cmm_C.tgz	3cmm_C	1n8p_D
YCL011C	YFL034C-B	P25555.18	P43563.2	part_model	part_model	1586.63	YES	P25555.18-P43563.2.tgz	P43563.2	P25555.18
YER164W	YER164W	P32657.5	P32657.5	part_model	part_model	1586.11	YES	P32657.5-P32657.5.tgz	P32657.5	P32657.5
YHR029C	YPL138C	1ym5_A	Q03012.6	compl_struct	part_model	1586.02	YES	1ym5_A-Q03012.6.tgz	1ym5_A	Q03012.6
YBR025C	YOL090W	P38219.1	P25847.2	compl_model	part_model	1585.65	YES	P25847.2-P38219.1.tgz	P38219.1	P25847.2
YLR328W	YLR328W	Q06178.1	Q06178.1	part_model	part_model	1585.58	YES	Q06178.1-Q06178.1.tgz	Q06178.1	Q06178.1
YDR394W	YER095W	P33298.3	P25454.2	part_model	part_model	1585.37	YES	P25454.2-P33298.3.tgz	P33298.3	P25454.2
YBR009C	YEL046C	1id3_F	P37303.2	compl_struct	part_model	1585.12	YES	1id3_F-P37303.2.tgz	P37303.2	1id3_F
YCR057C	YOL038W	P25635.15	3e47_Q	part_model	compl_struct	1584.88	YES	3e47_Q-P25635.15.tgz	3e47_Q	P25635.15
YDL246C	YPL240C	Q07786.2	2cg9_B	compl_model	compl_struct	1584.41	YES	2cg9_B-Q07786.2.tgz	2cg9_B	Q07786.2
YBR062C	YMR083W	P38239.2	P07246.5	part_model	compl_model	1584.39	YES	P07246.5-P38239.2.tgz	P07246.5	P38239.2
YAL016W	YDL134C	P31383.1	P23594.1	compl_model	compl_model	1584.37	YES	P23594.1-P31383.1.tgz	P31383.1	P23594.1
YFR050C	YOR157C	3bdm_M	P25043.3	compl_struct	part_model	1584.33	YES	3bdm_M-P25043.3.tgz	3bdm_M	P25043.3
YOL005C	YOR210W	3cqz_K	3cqz_J	compl_struct	compl_struct	1584.21	YES	3cqz_J-3cqz_K.tgz	3cqz_K	3cqz_J
YHR086W	YPL178W	Q00539.20	Q08920.6	part_model	part_model	1583.85	YES	Q00539.20-Q08920.6.tgz	Q08920.6	Q00539.20
YNR035C	YOR039W	P53731.1	P38930.3	compl_model	part_model	1583.72	YES	P38930.3-P53731.1.tgz	P53731.1	P38930.3
YFL002C	YNL061W	P25808.1	P40991.10	part_model	part_model	1583.18	YES	P25808.1-P40991.10.tgz	P25808.1	P40991.10
YBL038W	YOR290C	P38064.5	P22082.14	part_model	part_model	1582.54	YES	P22082.14-P38064.5.tgz	P22082.14	P38064.5
YOR159C	YPR182W	Q12330.5	1n9s_N	part_model	compl_struct	1582.37	YES	1n9s_N-Q12330.5.tgz	Q12330.5	1n9s_N
YIL094C	YKR048C	P40495.7	2ayu_A	compl_model	compl_struct	1582.23	YES	2ayu_A-P40495.7.tgz	P40495.7	2ayu_A
YBR019C	YBR019C	1z45_A	1z45_A	compl_struct	compl_struct	1582.05	YES	1z45_A-1z45_A.tgz	1z45_A	1z45_A
YER086W	YKL081W	P00927.1	P36008.9	part_model	part_model	1582.03	YES	P00927.1-P36008.9.tgz	P00927.1	P36008.9
YGR256W	YHR183W	P53319.6	2p4q_A	compl_model	compl_struct	1582	YES	2p4q_A-P53319.6.tgz	P53319.6	2p4q_A
YBR160W	YDL155W	P00546.9	P24870.5	compl_model	part_model	1581.61	YES	P00546.9-P24870.5.tgz	P00546.9	P24870.5
YLL060C	YLL060C	Q12390.1	Q12390.1	part_model	part_model	1581.25	YES	Q12390.1-Q12390.1.tgz	Q12390.1	Q12390.1
YDR062W	YDR099W	P40970.7	P34730.2	part_model	part_model	1581.1	YES	P34730.2-P40970.7.tgz	P40970.7	P34730.2
YDR148C	YLR180W	P19262.1	P10659.1	part_model	compl_model	1581.04	YES	P10659.1-P19262.1.tgz	P10659.1	P19262.1
YER012W	YOR157C	3e47_X	P25043.3	compl_struct	part_model	1580.66	YES	3e47_X-P25043.3.tgz	P25043.3	3e47_X
YLR377C	YML064C	P09201.3	P38987.4	compl_model	part_model	1580.51	YES	P09201.3-P38987.4.tgz	P09201.3	P38987.4
YER052C	YER052C	P10869.4	P10869.4	compl_model	compl_model	1580.48	YES	P10869.4-P10869.4.tgz	P10869.4	P10869.4
YDL140C	YPR093C	3cqz_A	Q06834.3	compl_struct	part_model	1580.17	YES	3cqz_A-Q06834.3.tgz	3cqz_A	Q06834.3
YPL204W	YPL266W	P29295.1	P41819.1	part_model	part_model	1580.15	YES	P29295.1-P41819.1.tgz	P29295.1	P41819.1
YFL029C	YPR161C	P43568.5	P23293.1	part_model	part_model	1580.09	YES	P23293.1-P43568.5.tgz	P23293.1	P43568.5
YGR240C	YNL045W	P16861.6	Q10740.3	part_model	compl_model	1580	YES	P16861.6-Q10740.3.tgz	Q10740.3	P16861.6
YCL024W	YKR048C	P25389.11	2ayu_A	part_model	compl_struct	1579.88	YES	2ayu_A-P25389.11.tgz	2ayu_A	P25389.11
YKL203C	YMR068W	P32600.7	Q04749.2	part_model	part_model	1579.35	YES	P32600.7-Q04749.2.tgz	P32600.7	Q04749.2
YML008C	YMR228W	P25087.2	1i4w_A	part_model	compl_struct	1579.16	YES	1i4w_A-P25087.2.tgz	1i4w_A	P25087.2
YDR300C	YDR300C	P32264.1	P32264.1	part_model	part_model	1578.73	YES	P32264.1-P32264.1.tgz	P32264.1	P32264.1
YDL042C	YOL086C	P06700.5	2hcy_D	part_model	compl_struct	1578.27	YES	2hcy_D-P06700.5.tgz	2hcy_D	P06700.5
YLR212C	YLR212C	P53378.2	P53378.2	compl_model	compl_model	1578.12	YES	P53378.2-P53378.2.tgz	P53378.2	P53378.2
YBL105C	YNL088W	P24583.8	P06786.3	part_model	part_model	1578.06	YES	P06786.3-P24583.8.tgz	P06786.3	P24583.8
YPR041W	YPR086W	P38431.7	P29055.10	part_model	part_model	1577.88	YES	P29055.10-P38431.7.tgz	P29055.10	P38431.7
YER052C	YNL135C	P10869.4	1yat_A	compl_model	compl_struct	1577.82	YES	1yat_A-P10869.4.tgz	P10869.4	1yat_A
YDL002C	YFL039C	Q03435.2	1yvn_A	part_model	compl_struct	1577.58	YES	1yvn_A-Q03435.2.tgz	1yvn_A	Q03435.2
YLR175W	YLR175W	P33322.6	P33322.6	part_model	part_model	1577.13	YES	P33322.6-P33322.6.tgz	P33322.6	P33322.6
YIL034C	YKL007W	P13517.1	P28495.2	compl_model	compl_model	1576.92	YES	P13517.1-P28495.2.tgz	P13517.1	P28495.2
YOR127W	YOR212W	P39083.6	P18851.4	part_model	compl_model	1576.73	YES	P18851.4-P39083.6.tgz	P18851.4	P39083.6
YIR032C	YIR032C	P32459.1	P32459.1	compl_model	compl_model	1576.51	YES	P32459.1-P32459.1.tgz	P32459.1	P32459.1
YBR082C	YKL010C	1qcq_A	P33202.6	compl_struct	part_model	1576.5	YES	1qcq_A-P33202.6.tgz	P33202.6	1qcq_A
YFL017C	YOR362C	1i21_Y	3bdm_T	compl_struct	compl_struct	1576.46	YES	1i21_Y-3bdm_T.tgz	3bdm_T	1i21_Y
YGL019W	YGL115W	P43639.3	2qlv_F	part_model	compl_struct	1576.42	YES	2qlv_F-P43639.3.tgz	2qlv_F	P43639.3
YKR034W	YNL021W	P26343.2	P53973.4	part_model	part_model	1576.14	YES	P26343.2-P53973.4.tgz	P53973.4	P26343.2
YKL144C	YNL113W	2ckz_D	P28000.1	compl_struct	part_model	1576.13	YES	2ckz_D-P28000.1.tgz	2ckz_D	P28000.1
YDR432W	YIL061C	Q01560.3	Q00916.6	part_model	part_model	1576.06	YES	Q00916.6-Q01560.3.tgz	Q01560.3	Q00916.6
YFL029C	YPR119W	P43568.5	P24869.5	part_model	part_model	1575.92	YES	P24869.5-P43568.5.tgz	P24869.5	P43568.5
YDL188C	YGR135W	P23595.6	3e47_P	compl_model	compl_struct	1575.78	YES	3e47_P-P23595.6.tgz	P23595.6	3e47_P
YGL011C	YNL209W	3e47_U	P40150.7	compl_struct	compl_model	1575.7	YES	3e47_U-P40150.7.tgz	P40150.7	3e47_U
YIL094C	YML126C	P40495.7	P54839.5	compl_model	compl_model	1575.7	YES	P40495.7-P54839.5.tgz	P54839.5	P40495.7
YLR170C	YPL259C	P35181.2	Q00776.2	compl_model	compl_model	1575.65	YES	P35181.2-Q00776.2.tgz	Q00776.2	P35181.2
YDR388W	YGL181W	P39743.13	P40956.1	part_model	part_model	1575.62	YES	P39743.13-P40956.1.tgz	P40956.1	P39743.13
YDR404C	YIL021W	2vum_G	3cqz_C	compl_struct	compl_struct	1575.48	YES	2vum_G-3cqz_C.tgz	3cqz_C	2vum_G
YLL060C	YOR074C	Q12390.1	P06785.1	part_model	compl_model	1575.45	YES	P06785.1-Q12390.1.tgz	P06785.1	Q12390.1
YBL041W	YJL001W	3e47_Z	3e47_N	compl_struct	compl_struct	1575.42	YES	3e47_N-3e47_Z.tgz	3e47_Z	3e47_N
YDL047W	YMR024W	P20604.7	P36516.3	compl_model	part_model	1575.39	YES	P20604.7-P36516.3.tgz	P20604.7	P36516.3
YJL052W	YMR186W	P00360.2	P15108.6	compl_model	part_model	1575.34	YES	P00360.2-P15108.6.tgz	P15108.6	P00360.2
YGR252W	YOR290C	Q03330.3	P22082.14	part_model	part_model	1575.3	YES	P22082.14-Q03330.3.tgz	P22082.14	Q03330.3
YBL003C	YOL004W	1id3_G	P22579.6	compl_struct	part_model	1575.26	YES	1id3_G-P22579.6.tgz	1id3_G	P22579.6
YER094C	YML092C	3e47_W	3e47_O	compl_struct	compl_struct	1575.16	YES	3e47_O-3e47_W.tgz	3e47_O	3e47_W
YDR172W	YOR069W	P05453.2	Q92331.5	part_model	part_model	1575.04	YES	P05453.2-Q92331.5.tgz	P05453.2	Q92331.5
YDR054C	YIL046W	P14682.1	P39014.14	part_model	part_model	1574.77	YES	P14682.1-P39014.14.tgz	P39014.14	P14682.1
YML074C	YPR073C	P38911.2	1d2a_B	part_model	compl_struct	1574.31	YES	1d2a_B-P38911.2.tgz	P38911.2	1d2a_B
YOR074C	YPL093W	P06785.1	Q02892.7	compl_model	part_model	1574.25	YES	P06785.1-Q02892.7.tgz	P06785.1	Q02892.7
YFL039C	YIL034C	1yvn_A	P13517.1	compl_struct	compl_model	1574.24	YES	1yvn_A-P13517.1.tgz	1yvn_A	P13517.1
YAR007C	YML032C	P22336.3	P06778.2	part_model	part_model	1574.08	YES	P06778.2-P22336.3.tgz	P06778.2	P22336.3
YJL033W	YNL016W	P20448.2	P32588.2	part_model	part_model	1573.74	YES	P20448.2-P32588.2.tgz	P20448.2	P32588.2
YDR127W	YER095W	P08566.21	P25454.2	part_model	part_model	1573.63	YES	P08566.21-P25454.2.tgz	P08566.21	P25454.2
YBR208C	YBR221C	P32528.13	P32473.2	part_model	compl_model	1573.59	YES	P32473.2-P32528.13.tgz	P32473.2	P32528.13
YGR207C	YNR058W	P42940.1	P50277.1	compl_model	compl_model	1573.45	YES	P42940.1-P50277.1.tgz	P50277.1	P42940.1
YNL104C	YOR108W	P06208.1	Q12166.1	compl_model	compl_model	1573.29	YES	P06208.1-Q12166.1.tgz	Q12166.1	P06208.1
YFL039C	YHR090C	1yvn_A	P38806.3	compl_struct	part_model	1572.69	YES	1yvn_A-P38806.3.tgz	1yvn_A	P38806.3
YOR207C	YPR187W	P22276.1	3cqz_F	compl_model	compl_struct	1572.46	YES	3cqz_F-P22276.1.tgz	P22276.1	3cqz_F
YDR303C	YFR037C	Q06639.2	P43609.3	part_model	part_model	1572.34	YES	P43609.3-Q06639.2.tgz	Q06639.2	P43609.3
YDR075W	YGR192C	P32345.3	P00359.3	compl_model	compl_model	1572.09	YES	P00359.3-P32345.3.tgz	P00359.3	P32345.3
YGR135W	YOR362C	3e47_P	3bdm_T	compl_struct	compl_struct	1571.97	YES	3bdm_T-3e47_P.tgz	3bdm_T	3e47_P
YBR103W	YOR319W	P38262.12	Q99181.1	part_model	part_model	1571.94	YES	P38262.12-Q99181.1.tgz	P38262.12	Q99181.1
YGL206C	YIL094C	P22137.7	P40495.7	part_model	compl_model	1571.82	YES	P22137.7-P40495.7.tgz	P40495.7	P22137.7
YJL033W	YLR175W	P20448.2	P33322.6	part_model	part_model	1571.65	YES	P20448.2-P33322.6.tgz	P20448.2	P33322.6
YDL140C	YER125W	3cqz_A	P39940.13	compl_struct	part_model	1571.17	YES	3cqz_A-P39940.13.tgz	3cqz_A	P39940.13
YER025W	YJR007W	P32481.6	P20459.4	part_model	compl_model	1571.1	YES	P20459.4-P32481.6.tgz	P32481.6	P20459.4
YHR183W	YPL240C	2p4q_A	2cg9_B	compl_struct	compl_struct	1571.06	YES	2cg9_B-2p4q_A.tgz	2cg9_B	2p4q_A
YJL001W	YPR103W	3e47_N	P30656.1	compl_struct	part_model	1571.01	YES	3e47_N-P30656.1.tgz	P30656.1	3e47_N
YPR180W	YPR180W	Q06624.1	Q06624.1	compl_model	compl_model	1570.85	YES	Q06624.1-Q06624.1.tgz	Q06624.1	Q06624.1
YDL185W	YLR090W	P17255.6	P39102.4	part_model	part_model	1570.75	YES	P17255.6-P39102.4.tgz	P17255.6	P39102.4
YDR155C	YOR290C	1vdn_A	P22082.14	compl_struct	part_model	1570.52	YES	1vdn_A-P22082.14.tgz	P22082.14	1vdn_A
YKR048C	YPR086W	2ayu_A	P29055.10	compl_struct	part_model	1570.52	YES	2ayu_A-P29055.10.tgz	2ayu_A	P29055.10
YIL021W	YIL021W	3cqz_C	3cqz_C	compl_struct	compl_struct	1570.23	YES	3cqz_C-3cqz_C.tgz	3cqz_C	3cqz_C
YNL135C	YPR166C	1yat_A	P10663.4	compl_struct	part_model	1570.21	YES	1yat_A-P10663.4.tgz	1yat_A	P10663.4
YLR044C	YPL160W	1qpb_B	P26637.5	compl_struct	part_model	1570.2	YES	1qpb_B-P26637.5.tgz	P26637.5	1qpb_B
YGR250C	YPL178W	P53316.20	Q08920.6	part_model	part_model	1570.16	YES	P53316.20-Q08920.6.tgz	Q08920.6	P53316.20
YJR148W	YLL048C	P47176.4	P32386.4	compl_model	part_model	1570	YES	P32386.4-P47176.4.tgz	P47176.4	P32386.4
YFR050C	YMR314W	3bdm_M	3e47_S	compl_struct	compl_struct	1569.76	YES	3bdm_M-3e47_S.tgz	3bdm_M	3e47_S
YDL042C	YLR442C	P06700.5	P06701.1	part_model	part_model	1569.69	YES	P06700.5-P06701.1.tgz	P06700.5	P06701.1
YFL039C	YNL138W	1yvn_A	P17555.6	compl_struct	part_model	1568.82	YES	1yvn_A-P17555.6.tgz	1yvn_A	P17555.6
YBR009C	YDR225W	1id3_F	1id3_G	compl_struct	compl_struct	1568.57	YES	1id3_F-1id3_G.tgz	1id3_G	1id3_F
YBL003C	YBR009C	1id3_G	1id3_F	compl_struct	compl_struct	1568.57	YES	1id3_F-1id3_G.tgz	1id3_G	1id3_F
YBR009C	YGL130W	1id3_F	Q01159.2	compl_struct	compl_model	1568.37	YES	1id3_F-Q01159.2.tgz	Q01159.2	1id3_F
YAL035W	YFR031C-A	P39730.13	1s1i_B	part_model	compl_struct	1568.14	YES	1s1i_B-P39730.13.tgz	P39730.13	1s1i_B
YBR154C	YKL144C	3cqz_E	2ckz_D	compl_struct	compl_struct	1568.09	YES	2ckz_D-3cqz_E.tgz	3cqz_E	2ckz_D
YBR218C	YGL062W	P32327.6	P11154.5	part_model	part_model	1567.61	YES	P11154.5-P32327.6.tgz	P32327.6	P11154.5
YOL086C	YPL082C	2hcy_D	P32333.15	compl_struct	part_model	1566.56	YES	2hcy_D-P32333.15.tgz	P32333.15	2hcy_D
YFL039C	YGL240W	1yvn_A	P53068.1	compl_struct	part_model	1566.52	YES	1yvn_A-P53068.1.tgz	1yvn_A	P53068.1
YJL095W	YMR304W	Q01389.5	P50101.6	part_model	part_model	1566.48	YES	P50101.6-Q01389.5.tgz	P50101.6	Q01389.5
YBL008W	YBR009C	P32479.10	1id3_F	part_model	compl_struct	1566.18	YES	1id3_F-P32479.10.tgz	P32479.10	1id3_F
YBR160W	YER111C	P00546.9	P25302.9	compl_model	part_model	1566.14	YES	P00546.9-P25302.9.tgz	P00546.9	P25302.9
YBR160W	YFL029C	P00546.9	P43568.5	compl_model	part_model	1566.03	YES	P00546.9-P43568.5.tgz	P00546.9	P43568.5
YBR154C	YOR207C	3cqz_E	P22276.1	compl_struct	compl_model	1565.97	YES	3cqz_E-P22276.1.tgz	P22276.1	3cqz_E
YKL088W	YOR039W	P36076.4	P38930.3	part_model	part_model	1565.55	YES	P36076.4-P38930.3.tgz	P36076.4	P38930.3
YCR057C	YPL081W	P25635.15	1s1h_D	part_model	compl_struct	1565.5	YES	1s1h_D-P25635.15.tgz	1s1h_D	P25635.15
YBL039C	YBL039C	P28274.4	P28274.4	compl_model	compl_model	1565.48	YES	P28274.4-P28274.4.tgz	P28274.4	P28274.4
YAL029C	YHR023W	P32492.6	P08964.12	part_model	part_model	1565.48	YES	P08964.12-P32492.6.tgz	P32492.6	P08964.12
YCL030C	YDL160C	P00815.1	P39517.9	part_model	part_model	1565.37	YES	P00815.1-P39517.9.tgz	P00815.1	P39517.9
YER112W	YKL188C	P40070.4	P34230.4	part_model	part_model	1564.91	YES	P34230.4-P40070.4.tgz	P34230.4	P40070.4
YAR018C	YHR064C	P22209.1	P38788.5	part_model	compl_model	1564.35	YES	P22209.1-P38788.5.tgz	P38788.5	P22209.1
YDR303C	YGR056W	Q06639.2	P53236.11	part_model	part_model	1564.23	YES	P53236.11-Q06639.2.tgz	P53236.11	Q06639.2
YNL061W	YPL093W	P40991.10	Q02892.7	part_model	part_model	1564.19	YES	P40991.10-Q02892.7.tgz	P40991.10	Q02892.7
YBR218C	YGL062W	P32327.10	P11154.10	part_model	part_model	1564.16	YES	P11154.10-P32327.10.tgz	P11154.10	P32327.10
YCL057W	YNL307C	P25375.2	P21965.6	compl_model	compl_model	1564.05	YES	P21965.6-P25375.2.tgz	P25375.2	P21965.6
YGL070C	YIL021W	3cqz_I	3cqz_C	compl_struct	compl_struct	1563.74	YES	3cqz_C-3cqz_I.tgz	3cqz_C	3cqz_I
YOR157C	YOR362C	P25043.3	3bdm_T	part_model	compl_struct	1563.67	YES	3bdm_T-P25043.3.tgz	3bdm_T	P25043.3
YGL019W	YOR039W	P43639.3	P38930.3	part_model	part_model	1563.5	YES	P38930.3-P43639.3.tgz	P43639.3	P38930.3
YDR334W	YOL012C	Q05471.7	Q12692.6	part_model	compl_model	1563.37	YES	Q05471.7-Q12692.6.tgz	Q05471.7	Q12692.6
YKL203C	YMR104C	P32600.9	P18961.3	part_model	part_model	1563.15	YES	P18961.3-P32600.9.tgz	P18961.3	P32600.9
YGR218W	YNL189W	P30822.2	1wa5_B	part_model	compl_struct	1563.05	YES	1wa5_B-P30822.2.tgz	1wa5_B	P30822.2
YBR160W	YMR001C	P00546.9	P32562.5	compl_model	part_model	1562.97	YES	P00546.9-P32562.5.tgz	P00546.9	P32562.5
YER164W	YOR304W	P32657.5	Q08773.3	part_model	part_model	1562.55	YES	P32657.5-Q08773.3.tgz	P32657.5	Q08773.3
YBR245C	YBR245C	P38144.10	P38144.10	part_model	part_model	1562.27	YES	P38144.10-P38144.10.tgz	P38144.10	P38144.10
YGL181W	YHR086W	P40956.1	Q00539.21	part_model	part_model	1562.19	YES	P40956.1-Q00539.21.tgz	P40956.1	Q00539.21
YDR062W	YEL022W	P40970.7	P39993.4	part_model	part_model	1561.14	YES	P39993.4-P40970.7.tgz	P40970.7	P39993.4
YDR127W	YOR375C	P08566.21	P07262.3	part_model	compl_model	1561.1	YES	P07262.3-P08566.21.tgz	P08566.21	P07262.3
YKL101W	YPL203W	P34244.3	P06245.5	part_model	part_model	1560.91	YES	P06245.5-P34244.3.tgz	P06245.5	P34244.3
YER066W	YPL022W	P40042.2	P06777.3	compl_model	part_model	1560.78	YES	P06777.3-P40042.2.tgz	P40042.2	P06777.3
YER144C	YOR157C	P39944.1	P25043.3	part_model	part_model	1560.6	YES	P25043.3-P39944.1.tgz	P39944.1	P25043.3
YOR039W	YPL093W	P38930.3	Q02892.7	part_model	part_model	1560.52	YES	P38930.3-Q02892.7.tgz	P38930.3	Q02892.7
YIL159W	YKL079W	P40450.1	P32364.2	part_model	part_model	1560.27	YES	P32364.2-P40450.1.tgz	P40450.1	P32364.2
YGL011C	YOR157C	3e47_U	P25043.3	compl_struct	part_model	1559.97	YES	3e47_U-P25043.3.tgz	3e47_U	P25043.3
YGL221C	YML064C	P53081.3	P38987.4	part_model	part_model	1559.91	YES	P38987.4-P53081.3.tgz	P53081.3	P38987.4
YDL135C	YPR165W	Q12434.3	P06780.1	compl_model	compl_model	1559.76	YES	P06780.1-Q12434.3.tgz	P06780.1	Q12434.3
YDR172W	YPL237W	P05453.2	P09064.2	part_model	part_model	1559.58	YES	P05453.2-P09064.2.tgz	P05453.2	P09064.2
YHR030C	YPL240C	Q00772.3	2cg9_B	part_model	compl_struct	1559.1	YES	2cg9_B-Q00772.3.tgz	2cg9_B	Q00772.3
YBR234C	YBR234C	P38328.2	P38328.2	compl_model	compl_model	1558.72	YES	P38328.2-P38328.2.tgz	P38328.2	P38328.2
YBR175W	YHR029C	P38123.3	1ym5_A	compl_model	compl_struct	1558.5	YES	1ym5_A-P38123.3.tgz	P38123.3	1ym5_A
YKL007W	YOR236W	P28495.2	P07807.3	compl_model	compl_model	1558.44	YES	P07807.3-P28495.2.tgz	P28495.2	P07807.3
YKR001C	YNL330C	P21576.1	P32561.1	part_model	part_model	1558.35	YES	P21576.1-P32561.1.tgz	P32561.1	P21576.1
YBL003C	YOL004W	1id3_G	P22579.2	compl_struct	part_model	1558.11	YES	1id3_G-P22579.2.tgz	1id3_G	P22579.2
YDR292C	YDR292C	P32916.1	P32916.1	part_model	part_model	1557.57	YES	P32916.1-P32916.1.tgz	P32916.1	P32916.1
YIL035C	YOR039W	P15790.5	P38930.3	compl_model	part_model	1557.46	YES	P15790.5-P38930.3.tgz	P15790.5	P38930.3
YHR030C	YPL140C	Q00772.3	P32491.13	part_model	part_model	1557.44	YES	P32491.13-Q00772.3.tgz	Q00772.3	P32491.13
YCR057C	YMR300C	P25635.15	P04046.4	part_model	compl_model	1557.4	YES	P04046.4-P25635.15.tgz	P04046.4	P25635.15
YDR404C	YOR224C	2vum_G	3cqz_H	compl_struct	compl_struct	1557.16	YES	2vum_G-3cqz_H.tgz	2vum_G	3cqz_H
YFL039C	YNL189W	1yvn_A	1wa5_B	compl_struct	compl_struct	1557.14	YES	1wa5_B-1yvn_A.tgz	1wa5_B	1yvn_A
YDL188C	YPL152W	P23595.6	Q12461.1	compl_model	part_model	1556.97	YES	P23595.6-Q12461.1.tgz	P23595.6	Q12461.1
YGL240W	YKR048C	P53068.1	2ayu_A	part_model	compl_struct	1556.43	YES	2ayu_A-P53068.1.tgz	2ayu_A	P53068.1
YBL026W	YKL188C	P38203.3	P34230.4	part_model	part_model	1556.42	YES	P34230.4-P38203.3.tgz	P34230.4	P38203.3
YDR404C	YOR151C	2vum_G	3cqz_B	compl_struct	compl_struct	1555.89	YES	2vum_G-3cqz_B.tgz	3cqz_B	2vum_G
YER012W	YGR253C	3e47_X	3e47_R	compl_struct	compl_struct	1555.76	YES	3e47_R-3e47_X.tgz	3e47_R	3e47_X
YCR057C	YLR222C	P25635.15	Q05946.12	part_model	part_model	1555.72	YES	P25635.15-Q05946.12.tgz	Q05946.12	P25635.15
YGR240C	YLR212C	P16861.6	P53378.2	part_model	compl_model	1555.44	YES	P16861.6-P53378.2.tgz	P53378.2	P16861.6
YBR234C	YNR035C	P38328.2	P53731.1	compl_model	compl_model	1555.05	YES	P38328.2-P53731.1.tgz	P38328.2	P53731.1
YFR009W	YLR058C	P43535.2	P37291.1	part_model	compl_model	1554.26	YES	P37291.1-P43535.2.tgz	P37291.1	P43535.2
YJL095W	YPL140C	Q01389.5	P32491.13	part_model	part_model	1554.2	YES	P32491.13-Q01389.5.tgz	P32491.13	Q01389.5
YBR200W	YHL007C	P29366.1	Q03497.4	part_model	part_model	1554.15	YES	P29366.1-Q03497.4.tgz	Q03497.4	P29366.1
YBR218C	YGL062W	P32327.6	P11154.10	part_model	part_model	1553.64	YES	P11154.10-P32327.6.tgz	P32327.6	P11154.10
YBR009C	YOR244W	1id3_F	Q08649.2	compl_struct	part_model	1553.4	YES	1id3_F-Q08649.2.tgz	Q08649.2	1id3_F
YBL033C	YBL033C	P38066.3	P38066.3	part_model	part_model	1553.15	YES	P38066.3-P38066.3.tgz	P38066.3	P38066.3
YDR127W	YGL048C	P08566.21	Q01939.1	part_model	compl_model	1552.39	YES	P08566.21-Q01939.1.tgz	P08566.21	Q01939.1
YDR388W	YER125W	P39743.13	P39940.5	part_model	part_model	1551	YES	P39743.13-P39940.5.tgz	P39940.5	P39743.13
YCL030C	YCL030C	P00815.7	P00815.7	part_model	part_model	1550.82	YES	P00815.7-P00815.7.tgz	P00815.7	P00815.7
YGR233C	YJL005W	P17442.10	P08678.10	part_model	part_model	1550.49	YES	P08678.10-P17442.10.tgz	P08678.10	P17442.10
YER089C	YPL153C	P39966.3	P22216.6	part_model	part_model	1550.43	YES	P22216.6-P39966.3.tgz	P39966.3	P22216.6
YCR066W	YML032C	P10862.3	P06778.2	part_model	part_model	1550.25	YES	P06778.2-P10862.3.tgz	P06778.2	P10862.3
YGR183C	YPR191W	3cxh_T	3cxh_M	compl_struct	compl_struct	1549.63	YES	3cxh_M-3cxh_T.tgz	3cxh_M	3cxh_T
YJL001W	YOL038W	3e47_N	3e47_Q	compl_struct	compl_struct	1548.76	YES	3e47_N-3e47_Q.tgz	3e47_Q	3e47_N
YLR196W	YLR196W	P21304.3	P21304.3	part_model	part_model	1548.59	YES	P21304.3-P21304.3.tgz	P21304.3	P21304.3
YBL026W	YDL160C	P38203.3	P39517.9	part_model	part_model	1548.34	YES	P38203.3-P39517.9.tgz	P39517.9	P38203.3
YHR086W	YPR182W	Q00539.20	1n9s_N	part_model	compl_struct	1548.28	YES	1n9s_N-Q00539.20.tgz	Q00539.20	1n9s_N
YDR390C	YPR180W	P52488.4	Q06624.1	part_model	compl_model	1547.73	YES	P52488.4-Q06624.1.tgz	P52488.4	Q06624.1
YMR167W	YMR167W	P38920.2	P38920.5	part_model	part_model	1547.47	YES	P38920.2-P38920.5.tgz	P38920.2	P38920.5
YDR172W	YER165W	P05453.2	P04147.8	part_model	part_model	1546.68	YES	P04147.8-P05453.2.tgz	P05453.2	P04147.8
YOL005C	YOR224C	3cqz_K	3cqz_H	compl_struct	compl_struct	1546.55	YES	3cqz_H-3cqz_K.tgz	3cqz_H	3cqz_K
YBL007C	YGL181W	P32790.1	P40956.1	part_model	part_model	1545.87	YES	P32790.1-P40956.1.tgz	P40956.1	P32790.1
YER125W	YMR022W	P39940.5	2ucz_A	part_model	compl_struct	1545.76	YES	2ucz_A-P39940.5.tgz	P39940.5	2ucz_A
YDR538W	YMR304W	P33751.2	P50101.6	part_model	part_model	1545.76	YES	P33751.2-P50101.6.tgz	P50101.6	P33751.2
YKR048C	YPR086W	2ayu_A	P29055.6	compl_struct	part_model	1545.74	YES	2ayu_A-P29055.6.tgz	2ayu_A	P29055.6
YER148W	YOR290C	1rm1_A	P22082.14	compl_struct	part_model	1545.15	YES	1rm1_A-P22082.14.tgz	P22082.14	1rm1_A
YDL029W	YKL013C	P32381.5	P33204.1	compl_model	compl_model	1545.07	YES	P32381.5-P33204.1.tgz	P32381.5	P33204.1
YNL016W	YOR290C	P32588.2	P22082.14	part_model	part_model	1545.05	YES	P22082.14-P32588.2.tgz	P22082.14	P32588.2
YJL124C	YJL124C	P47017.2	P47017.2	part_model	part_model	1544.71	YES	P47017.2-P47017.2.tgz	P47017.2	P47017.2
YBR009C	YLR442C	1id3_F	P06701.1	compl_struct	part_model	1544.43	YES	1id3_F-P06701.1.tgz	P06701.1	1id3_F
YCR057C	YJR123W	P25635.15	P26783.1	part_model	part_model	1544.37	YES	P25635.15-P26783.1.tgz	P26783.1	P25635.15
YBR198C	YER148W	P38129.16	1rm1_A	part_model	compl_struct	1544.12	YES	1rm1_A-P38129.16.tgz	P38129.16	1rm1_A
YNL189W	YPL088W	1wa5_B	Q02895.2	compl_struct	compl_model	1543.98	YES	1wa5_B-Q02895.2.tgz	1wa5_B	Q02895.2
YDR032C	YLR429W	Q12335.1	Q06440.9	compl_model	part_model	1543.98	YES	Q06440.9-Q12335.1.tgz	Q06440.9	Q12335.1
YBL084C	YHR166C	P38042.4	P16522.13	part_model	part_model	1543.91	YES	P16522.13-P38042.4.tgz	P38042.4	P16522.13
YGL070C	YOL005C	3cqz_I	3cqz_K	compl_struct	compl_struct	1543.78	YES	3cqz_I-3cqz_K.tgz	3cqz_I	3cqz_K
YKL088W	YOR061W	P36076.4	P19454.1	part_model	compl_model	1543.56	YES	P19454.1-P36076.4.tgz	P19454.1	P36076.4
YEL034W	YHR068W	P23301.2	P38791.1	part_model	compl_model	1542.55	YES	P23301.2-P38791.1.tgz	P38791.1	P23301.2
YGL130W	YGL130W	Q01159.2	Q01159.2	compl_model	compl_model	1542.33	YES	Q01159.2-Q01159.2.tgz	Q01159.2	Q01159.2
YLR206W	YML051W	Q05785.2	3btv_B	part_model	compl_struct	1542.01	YES	3btv_B-Q05785.2.tgz	3btv_B	Q05785.2
YLR244C	YNR029C	Q01662.2	P53729.5	part_model	part_model	1541.77	YES	P53729.5-Q01662.2.tgz	P53729.5	Q01662.2
YDL029W	YJR064W	P32381.5	P40413.1	compl_model	compl_model	1541.42	YES	P32381.5-P40413.1.tgz	P40413.1	P32381.5
YNL110C	YPL093W	P53927.4	Q02892.7	part_model	part_model	1541.31	YES	P53927.4-Q02892.7.tgz	Q02892.7	P53927.4
YHR086W	YLR298C	Q00539.20	Q05900.1	part_model	part_model	1541.29	YES	Q00539.20-Q05900.1.tgz	Q00539.20	Q05900.1
YDR388W	YIL094C	P39743.13	P40495.7	part_model	compl_model	1541.08	YES	P39743.13-P40495.7.tgz	P40495.7	P39743.13
YHR086W	YIL061C	Q00539.20	Q00916.6	part_model	part_model	1540.74	YES	Q00539.20-Q00916.6.tgz	Q00539.20	Q00916.6
YDR225W	YLR347C	1id3_G	2bpt_A	compl_struct	compl_struct	1540.66	YES	1id3_G-2bpt_A.tgz	2bpt_A	1id3_G
YML092C	YOL038W	3e47_O	3e47_Q	compl_struct	compl_struct	1540.52	YES	3e47_O-3e47_Q.tgz	3e47_O	3e47_Q
YJR032W	YPL240C	P47103.3	2cg9_B	compl_model	compl_struct	1539.97	YES	2cg9_B-P47103.3.tgz	2cg9_B	P47103.3
YDL117W	YKR009C	Q07533.9	Q02207.1	part_model	part_model	1538.68	YES	Q02207.1-Q07533.9.tgz	Q02207.1	Q07533.9
YBR245C	YOR304W	P38144.2	Q08773.1	part_model	part_model	1538.67	YES	P38144.2-Q08773.1.tgz	Q08773.1	P38144.2
YLR129W	YLR222C	Q12220.12	Q05946.12	part_model	part_model	1538.41	YES	Q05946.12-Q12220.12.tgz	Q05946.12	Q12220.12
YHR023W	YOR326W	P08964.12	P19524.16	part_model	part_model	1538.05	YES	P08964.12-P19524.16.tgz	P08964.12	P19524.16
YDR477W	YGL115W	P06782.5	2qlv_F	part_model	compl_struct	1537.99	YES	2qlv_F-P06782.5.tgz	2qlv_F	P06782.5
YNL016W	YNL016W	P32588.2	P32588.2	part_model	part_model	1537.9	YES	P32588.2-P32588.2.tgz	P32588.2	P32588.2
YOL149W	YPL204W	1q67_B	P29295.1	compl_struct	part_model	1537.86	YES	1q67_B-P29295.1.tgz	P29295.1	1q67_B
YJL033W	YJL033W	P20448.2	P20448.2	part_model	part_model	1537.81	YES	P20448.2-P20448.2.tgz	P20448.2	P20448.2
YGR010W	YLR328W	P53204.2	Q06178.1	part_model	part_model	1537.5	YES	P53204.2-Q06178.1.tgz	P53204.2	Q06178.1
YJL095W	YMR109W	Q01389.5	Q04439.11	part_model	part_model	1537.44	YES	Q01389.5-Q04439.11.tgz	Q01389.5	Q04439.11
YDR122W	YPR120C	P13185.3	P30283.1	part_model	part_model	1537.38	YES	P13185.3-P30283.1.tgz	P13185.3	P30283.1
YBR218C	YGL062W	P32327.10	P11154.5	part_model	part_model	1537.36	YES	P11154.5-P32327.10.tgz	P11154.5	P32327.10
YBR019C	YLR170C	1z45_A	P35181.2	compl_struct	compl_model	1537.28	YES	1z45_A-P35181.2.tgz	1z45_A	P35181.2
YDL006W	YNR031C	P35182.6	P53599.6	compl_model	part_model	1537	YES	P35182.6-P53599.6.tgz	P53599.6	P35182.6
YDL188C	YOL038W	P23595.6	3e47_Q	compl_model	compl_struct	1536.59	YES	3e47_Q-P23595.6.tgz	P23595.6	3e47_Q
YBR234C	YJR065C	P38328.2	P47117.2	compl_model	compl_model	1536.13	YES	P38328.2-P47117.2.tgz	P47117.2	P38328.2
YDL014W	YGL130W	P15646.6	Q01159.2	part_model	compl_model	1535.63	YES	P15646.6-Q01159.2.tgz	Q01159.2	P15646.6
YLR310C	YNL098C	P04821.2	P01120.3	part_model	part_model	1535.08	YES	P01120.3-P04821.2.tgz	P04821.2	P01120.3
YKL171W	YML051W	P36003.18	3btv_B	part_model	compl_struct	1534.95	YES	3btv_B-P36003.18.tgz	3btv_B	P36003.18
YDR127W	YDR127W	P08566.12	P08566.12	part_model	part_model	1534.91	YES	P08566.12-P08566.12.tgz	P08566.12	P08566.12
YMR146C	YPR086W	P40217.7	P29055.6	part_model	part_model	1534.84	YES	P29055.6-P40217.7.tgz	P40217.7	P29055.6
YOR157C	YPR103W	P25043.3	P30656.1	part_model	part_model	1534.14	YES	P25043.3-P30656.1.tgz	P25043.3	P30656.1
YDL029W	YLR370C	P32381.5	Q05933.1	compl_model	compl_model	1534.13	YES	P32381.5-Q05933.1.tgz	P32381.5	Q05933.1
YBL002W	YDR075W	1id3_H	P32345.3	compl_struct	compl_model	1534.04	YES	1id3_H-P32345.3.tgz	P32345.3	1id3_H
YBL105C	YOL100W	P24583.21	Q12236.7	part_model	part_model	1533.85	YES	P24583.21-Q12236.7.tgz	Q12236.7	P24583.21
YDL188C	YGR253C	P23595.6	3e47_R	compl_model	compl_struct	1533.84	YES	3e47_R-P23595.6.tgz	P23595.6	3e47_R
YDR246W	YDR472W	3cue_S	3cue_T	compl_struct	compl_struct	1533.84	YES	3cue_S-3cue_T.tgz	3cue_T	3cue_S
YER094C	YGL011C	3e47_W	3e47_U	compl_struct	compl_struct	1533.72	YES	3e47_U-3e47_W.tgz	3e47_U	3e47_W
YBR154C	YOR116C	3cqz_E	P04051.1	compl_struct	compl_model	1533.39	YES	3cqz_E-P04051.1.tgz	P04051.1	3cqz_E
YER164W	YOR039W	P32657.5	P38930.3	part_model	part_model	1533.33	YES	P32657.5-P38930.3.tgz	P32657.5	P38930.3
YHR086W	YPR182W	Q00539.21	1n9s_N	part_model	compl_struct	1533.03	YES	1n9s_N-Q00539.21.tgz	1n9s_N	Q00539.21
YNL189W	YPL153C	1wa5_B	P22216.6	compl_struct	part_model	1532.74	YES	1wa5_B-P22216.6.tgz	1wa5_B	P22216.6
YDL132W	YOR057W	Q12018.1	Q08446.3	compl_model	part_model	1532.43	YES	Q08446.3-Q12018.1.tgz	Q12018.1	Q08446.3
YGL221C	YGL221C	P53081.3	P53081.3	part_model	part_model	1532.22	YES	P53081.3-P53081.3.tgz	P53081.3	P53081.3
YCL030C	YCL030C	P00815.1	P00815.7	part_model	part_model	1532.1	YES	P00815.1-P00815.7.tgz	P00815.1	P00815.7
YGL049C	YLR175W	P39936.7	P33322.6	part_model	part_model	1532.03	YES	P33322.6-P39936.7.tgz	P33322.6	P39936.7
YER120W	YER120W	P40075.2	P40075.2	part_model	part_model	1531.8	YES	P40075.2-P40075.2.tgz	P40075.2	P40075.2
YNL113W	YOR210W	P28000.1	3cqz_J	part_model	compl_struct	1531.66	YES	3cqz_J-P28000.1.tgz	P28000.1	3cqz_J
YJL033W	YMR290C	P20448.2	Q03532.7	part_model	part_model	1531.61	YES	P20448.2-Q03532.7.tgz	Q03532.7	P20448.2
YBR009C	YFR006W	1id3_F	P43590.4	compl_struct	part_model	1531.49	YES	1id3_F-P43590.4.tgz	P43590.4	1id3_F
YOL004W	YOL004W	P22579.6	P22579.6	part_model	part_model	1531.38	YES	P22579.6-P22579.6.tgz	P22579.6	P22579.6
YDL188C	YOR157C	P23595.6	P25043.3	compl_model	part_model	1531.33	YES	P23595.6-P25043.3.tgz	P23595.6	P25043.3
YGL049C	YHR086W	P39936.7	Q00539.20	part_model	part_model	1530.95	YES	P39936.7-Q00539.20.tgz	P39936.7	Q00539.20
YGR220C	YHR147C	P31334.4	P32904.1	part_model	part_model	1530.7	YES	P31334.4-P32904.1.tgz	P31334.4	P32904.1
YIL109C	YNL049C	1m2v_B	P53953.2	compl_struct	compl_model	1530.66	YES	1m2v_B-P53953.2.tgz	P53953.2	1m2v_B
YBR080C	YIL046W	P18759.5	P39014.14	part_model	part_model	1530.56	YES	P18759.5-P39014.14.tgz	P39014.14	P18759.5
YDL134C	YIL021W	P23594.1	3cqz_C	compl_model	compl_struct	1530.53	YES	3cqz_C-P23594.1.tgz	P23594.1	3cqz_C
YJL005W	YNL138W	P08678.10	P17555.6	part_model	part_model	1530.49	YES	P08678.10-P17555.6.tgz	P08678.10	P17555.6
YJL033W	YOL041C	P20448.2	Q08208.7	part_model	part_model	1530.46	YES	P20448.2-Q08208.7.tgz	P20448.2	Q08208.7
YER179W	YML064C	P25453.2	P38987.4	compl_model	part_model	1530.31	YES	P25453.2-P38987.4.tgz	P25453.2	P38987.4
YDL095W	YOR321W	P33775.2	P47190.1	part_model	part_model	1530.29	YES	P33775.2-P47190.1.tgz	P47190.1	P33775.2
YBL038W	YJL005W	P38064.5	P08678.10	part_model	part_model	1530	YES	P08678.10-P38064.5.tgz	P08678.10	P38064.5
YKR072C	YML016C	P36024.4	P26570.3	part_model	part_model	1529.82	YES	P26570.3-P36024.4.tgz	P26570.3	P36024.4
YBL024W	YBR084W	P38205.10	P09440.6	part_model	part_model	1529.19	YES	P09440.6-P38205.10.tgz	P38205.10	P09440.6
YDL042C	YLR249W	P06700.5	2ix8_A	part_model	compl_struct	1528.95	YES	2ix8_A-P06700.5.tgz	2ix8_A	P06700.5
YBL105C	YBL105C	P24583.5	P24583.5	part_model	part_model	1528.81	YES	P24583.5-P24583.5.tgz	P24583.5	P24583.5
YBL045C	YBL045C	3cxh_L	3cxh_L	compl_struct	compl_struct	1528.65	YES	3cxh_L-3cxh_L.tgz	3cxh_L	3cxh_L
YLR249W	YPL082C	2ix8_A	P32333.15	compl_struct	part_model	1528.4	YES	2ix8_A-P32333.15.tgz	2ix8_A	P32333.15
YDL029W	YLR429W	P32381.5	Q06440.9	compl_model	part_model	1527.43	YES	P32381.5-Q06440.9.tgz	Q06440.9	P32381.5
YAL062W	YPL160W	P39708.2	P26637.5	compl_model	part_model	1527.24	YES	P26637.5-P39708.2.tgz	P26637.5	P39708.2
YPR107C	YPR107C	Q06102.3	Q06102.3	part_model	part_model	1526.69	YES	Q06102.3-Q06102.3.tgz	Q06102.3	Q06102.3
YNL032W	YNL099C	P53965.3	P50946.2	part_model	part_model	1526.68	YES	P50946.2-P53965.3.tgz	P50946.2	P53965.3
YDR127W	YGR240C	P08566.21	P16861.6	part_model	part_model	1526.36	YES	P08566.21-P16861.6.tgz	P08566.21	P16861.6
YNL064C	YPL240C	P25491.4	2cg9_B	part_model	compl_struct	1526.18	YES	2cg9_B-P25491.4.tgz	2cg9_B	P25491.4
YER129W	YGL115W	P38990.8	2qlv_F	part_model	compl_struct	1526.08	YES	2qlv_F-P38990.8.tgz	P38990.8	2qlv_F
YDL101C	YPL153C	P39009.18	P22216.9	part_model	part_model	1526	YES	P22216.9-P39009.18.tgz	P39009.18	P22216.9
YDL188C	YJR009C	P23595.6	P00358.2	compl_model	compl_model	1525.57	YES	P00358.2-P23595.6.tgz	P23595.6	P00358.2
YBR240C	YDL080C	P38141.5	Q07471.2	part_model	compl_model	1524.91	YES	P38141.5-Q07471.2.tgz	Q07471.2	P38141.5
YDL134C	YDL188C	P23594.1	P23595.6	compl_model	compl_model	1524.77	YES	P23594.1-P23595.6.tgz	P23595.6	P23594.1
YDR334W	YLR085C	Q05471.1	Q12509.4	part_model	part_model	1524.64	YES	Q05471.1-Q12509.4.tgz	Q12509.4	Q05471.1
YLR178C	YLR310C	1wpx_B	P04821.12	compl_struct	part_model	1524.55	YES	1wpx_B-P04821.12.tgz	1wpx_B	P04821.12
YOR039W	YOR039W	P38930.3	P38930.3	part_model	part_model	1524.55	YES	P38930.3-P38930.3.tgz	P38930.3	P38930.3
YBR260C	YIL118W	P38339.5	Q00245.3	part_model	compl_model	1524.54	YES	P38339.5-Q00245.3.tgz	Q00245.3	P38339.5
YGL011C	YLR249W	3e47_U	2ix8_A	compl_struct	compl_struct	1524.34	YES	2ix8_A-3e47_U.tgz	2ix8_A	3e47_U
YBL039C	YOR151C	P28274.4	3cqz_B	compl_model	compl_struct	1524.32	YES	3cqz_B-P28274.4.tgz	3cqz_B	P28274.4
YBR245C	YOL004W	P38144.2	P22579.6	part_model	part_model	1524.28	YES	P22579.6-P38144.2.tgz	P38144.2	P22579.6
YBL016W	YNL053W	2fa2_B	P38590.8	compl_struct	part_model	1524.24	YES	2fa2_B-P38590.8.tgz	2fa2_B	P38590.8
YBR127C	YPR036W	P16140.7	1ho8_A	part_model	compl_struct	1523.71	YES	1ho8_A-P16140.7.tgz	1ho8_A	P16140.7
YMR021C	YOR111W	P35192.2	Q99210.2	part_model	part_model	1523.47	YES	P35192.2-Q99210.2.tgz	Q99210.2	P35192.2
YBR154C	YJL140W	3cqz_E	2vum_D	compl_struct	compl_struct	1523.36	YES	2vum_D-3cqz_E.tgz	3cqz_E	2vum_D
YDL188C	YPR103W	P23595.6	P30656.1	compl_model	part_model	1523.21	YES	P23595.6-P30656.1.tgz	P23595.6	P30656.1
YDR127W	YGR240C	P08566.12	P16861.6	part_model	part_model	1523.04	YES	P08566.12-P16861.6.tgz	P08566.12	P16861.6
YBL045C	YOR065W	3cxh_L	P07143.1	compl_struct	part_model	1522.73	YES	3cxh_L-P07143.1.tgz	3cxh_L	P07143.1
YPL228W	YPL228W	O13297.1	O13297.1	part_model	part_model	1522.6	YES	O13297.1-O13297.1.tgz	O13297.1	O13297.1
YBL003C	YOR244W	1id3_G	Q08649.2	compl_struct	part_model	1522.43	YES	1id3_G-Q08649.2.tgz	Q08649.2	1id3_G
YER012W	YMR314W	3e47_X	3e47_S	compl_struct	compl_struct	1522.14	YES	3e47_S-3e47_X.tgz	3e47_S	3e47_X
YDR429C	YER025W	Q04067.6	P32481.6	part_model	part_model	1521.14	YES	P32481.6-Q04067.6.tgz	P32481.6	Q04067.6
YJL001W	YML092C	3e47_N	3e47_O	compl_struct	compl_struct	1521	YES	3e47_N-3e47_O.tgz	3e47_O	3e47_N
YNR031C	YOR208W	P53599.6	P29461.10	part_model	part_model	1520.81	YES	P29461.10-P53599.6.tgz	P29461.10	P53599.6
YCR033W	YOL068C	P25357.1	P53685.1	part_model	part_model	1520.81	YES	P25357.1-P53685.1.tgz	P53685.1	P25357.1
YBL038W	YJL200C	P38064.5	P39533.3	part_model	compl_model	1520.72	YES	P38064.5-P39533.3.tgz	P39533.3	P38064.5
YBR010W	YGR252W	1id3_E	Q03330.3	compl_struct	part_model	1520.25	YES	1id3_E-Q03330.3.tgz	Q03330.3	1id3_E
YHR102W	YKL189W	P38692.5	P32464.3	part_model	part_model	1520.22	YES	P32464.3-P38692.5.tgz	P32464.3	P38692.5
YDR170C	YHR020W	P11075.3	P38708.2	part_model	part_model	1520.11	YES	P11075.3-P38708.2.tgz	P38708.2	P11075.3
YKR048C	YKR048C	2ayu_A	2ayu_A	compl_struct	compl_struct	1519.85	YES	2ayu_A-2ayu_A.tgz	2ayu_A	2ayu_A
YFL002C	YOR272W	P25808.1	Q12024.7	part_model	part_model	1519.29	YES	P25808.1-Q12024.7.tgz	P25808.1	Q12024.7
YDR472W	YFL038C	3cue_T	3cue_X	compl_struct	compl_struct	1518.9	YES	3cue_T-3cue_X.tgz	3cue_T	3cue_X
YNL049C	YPR181C	P53953.2	2qtv_A	compl_model	compl_struct	1518.7	YES	2qtv_A-P53953.2.tgz	P53953.2	2qtv_A
YER025W	YPR041W	P32481.6	P38431.7	part_model	part_model	1517.95	YES	P32481.6-P38431.7.tgz	P32481.6	P38431.7
YDL003W	YIL126W	Q12158.2	P32597.13	part_model	part_model	1517.94	YES	P32597.13-Q12158.2.tgz	P32597.13	Q12158.2
YBR009C	YLR399C	1id3_F	P35817.3	compl_struct	part_model	1517.83	YES	1id3_F-P35817.3.tgz	P35817.3	1id3_F
YER017C	YMR089C	P39925.1	P40341.3	part_model	part_model	1517.83	YES	P39925.1-P40341.3.tgz	P39925.1	P40341.3
YIL143C	YOR027W	Q00578.2	P15705.1	part_model	part_model	1517.6	YES	P15705.1-Q00578.2.tgz	Q00578.2	P15705.1
YKL129C	YOR181W	P36006.15	Q12446.1	part_model	part_model	1517.54	YES	P36006.15-Q12446.1.tgz	P36006.15	Q12446.1
YMR228W	YPR186C	1i4w_A	P39933.4	compl_struct	part_model	1516.8	YES	1i4w_A-P39933.4.tgz	1i4w_A	P39933.4
YGR200C	YJL140W	P42935.4	2vum_D	part_model	compl_struct	1516.62	YES	2vum_D-P42935.4.tgz	P42935.4	2vum_D
YML092C	YMR314W	3e47_O	3e47_S	compl_struct	compl_struct	1516.62	YES	3e47_O-3e47_S.tgz	3e47_O	3e47_S
YBL105C	YBL105C	P24583.21	P24583.5	part_model	part_model	1516.53	YES	P24583.21-P24583.5.tgz	P24583.5	P24583.21
YDR127W	YMR186W	P08566.12	P15108.6	part_model	part_model	1516.11	YES	P08566.12-P15108.6.tgz	P15108.6	P08566.12
YDR507C	YMR139W	Q12263.4	P38615.3	part_model	compl_model	1516.08	YES	P38615.3-Q12263.4.tgz	P38615.3	Q12263.4
YJR032W	YNL330C	P47103.3	P32561.1	compl_model	part_model	1515.92	YES	P32561.1-P47103.3.tgz	P47103.3	P32561.1
YGR250C	YPL178W	P53316.18	Q08920.6	part_model	part_model	1515.86	YES	P53316.18-Q08920.6.tgz	Q08920.6	P53316.18
YHR129C	YHR129C	P38696.6	P38696.6	compl_model	compl_model	1515.63	YES	P38696.6-P38696.6.tgz	P38696.6	P38696.6
YNL007C	YNL007C	P25294.1	P25294.1	part_model	part_model	1515.57	YES	P25294.1-P25294.1.tgz	P25294.1	P25294.1
YOL005C	YOR151C	3cqz_K	3cqz_B	compl_struct	compl_struct	1515.48	YES	3cqz_B-3cqz_K.tgz	3cqz_B	3cqz_K
YDR404C	YOL005C	2vum_G	3cqz_K	compl_struct	compl_struct	1515.29	YES	2vum_G-3cqz_K.tgz	2vum_G	3cqz_K
YNL298W	YOR127W	P48562.9	P39083.6	part_model	part_model	1515.26	YES	P39083.6-P48562.9.tgz	P39083.6	P48562.9
YML130C	YML130C	Q03103.1	Q03103.1	part_model	part_model	1515.15	YES	Q03103.1-Q03103.1.tgz	Q03103.1	Q03103.1
YGL206C	YOR181W	P22137.7	Q12446.1	part_model	part_model	1514.98	YES	P22137.7-Q12446.1.tgz	P22137.7	Q12446.1
YKR099W	YLR058C	P22035.2	P37291.1	part_model	compl_model	1514.89	YES	P22035.2-P37291.1.tgz	P37291.1	P22035.2
YAR042W	YGR192C	P35845.13	P00359.3	part_model	compl_model	1514.81	YES	P00359.3-P35845.13.tgz	P00359.3	P35845.13
YMR314W	YPR103W	3e47_S	P30656.1	compl_struct	part_model	1514.74	YES	3e47_S-P30656.1.tgz	3e47_S	P30656.1
YGR135W	YGR253C	3e47_P	3e47_R	compl_struct	compl_struct	1514.49	YES	3e47_P-3e47_R.tgz	3e47_P	3e47_R
YNL097C	YOL004W	P50947.2	P22579.6	part_model	part_model	1514.06	YES	P22579.6-P50947.2.tgz	P22579.6	P50947.2
YDR172W	YOR150W	P05453.2	Q12487.4	part_model	part_model	1513.67	YES	P05453.2-Q12487.4.tgz	P05453.2	Q12487.4
YGL044C	YOL123W	P25299.5	Q99383.6	part_model	part_model	1513.66	YES	P25299.5-Q99383.6.tgz	Q99383.6	P25299.5
YDL185W	YPR036W	P17255.6	1ho8_A	part_model	compl_struct	1513.65	YES	1ho8_A-P17255.6.tgz	P17255.6	1ho8_A
YMR290C	YPL043W	Q03532.7	P37838.8	part_model	part_model	1513.44	YES	P37838.8-Q03532.7.tgz	Q03532.7	P37838.8
YAL035W	YPR041W	P39730.13	P38431.7	part_model	part_model	1513.37	YES	P38431.7-P39730.13.tgz	P39730.13	P38431.7
YBR234C	YOR269W	P38328.2	P39946.13	compl_model	part_model	1513.12	YES	P38328.2-P39946.13.tgz	P38328.2	P39946.13
YBR097W	YDR388W	P22219.9	P39743.13	part_model	part_model	1512.98	YES	P22219.9-P39743.13.tgz	P22219.9	P39743.13
YDL167C	YNL016W	P32770.1	P32588.2	part_model	part_model	1512.48	YES	P32588.2-P32770.1.tgz	P32588.2	P32770.1
YKR001C	YPL082C	P21576.1	P32333.15	part_model	part_model	1512.44	YES	P21576.1-P32333.15.tgz	P32333.15	P21576.1
YCR008W	YOR326W	P25333.7	P19524.16	part_model	part_model	1512.12	YES	P19524.16-P25333.7.tgz	P19524.16	P25333.7
YLR275W	YPL178W	Q06217.4	Q08920.6	part_model	part_model	1511.88	YES	Q06217.4-Q08920.6.tgz	Q08920.6	Q06217.4
YBR009C	YLR180W	1id3_F	P10659.1	compl_struct	compl_model	1511.79	YES	1id3_F-P10659.1.tgz	P10659.1	1id3_F
YDR432W	YOR001W	Q01560.3	Q12149.7	part_model	part_model	1511.61	YES	Q01560.3-Q12149.7.tgz	Q12149.7	Q01560.3
YBR009C	YOR039W	1id3_F	P38930.3	compl_struct	part_model	1511.23	YES	1id3_F-P38930.3.tgz	P38930.3	1id3_F
YBR245C	YER164W	P38144.2	P32657.5	part_model	part_model	1511.06	YES	P32657.5-P38144.2.tgz	P32657.5	P38144.2
YDL220C	YMR186W	P32797.1	P15108.6	part_model	part_model	1511.04	YES	P15108.6-P32797.1.tgz	P15108.6	P32797.1
YGR104C	YIL021W	2hzs_H	3cqz_C	compl_struct	compl_struct	1511	YES	2hzs_H-3cqz_C.tgz	3cqz_C	2hzs_H
YDL090C	YMR139W	P22007.2	P38615.3	compl_model	compl_model	1510.98	YES	P22007.2-P38615.3.tgz	P22007.2	P38615.3
YBL007C	YER125W	P32790.12	P39940.5	part_model	part_model	1510.1	YES	P32790.12-P39940.5.tgz	P39940.5	P32790.12
YAL017W	YOL045W	P31374.3	Q08217.6	part_model	part_model	1509.78	YES	P31374.3-Q08217.6.tgz	Q08217.6	P31374.3
YBR154C	YOR151C	3cqz_E	3cqz_B	compl_struct	compl_struct	1509.56	YES	3cqz_B-3cqz_E.tgz	3cqz_B	3cqz_E
YFL039C	YHR179W	1yvn_A	Q03558.2	compl_struct	compl_model	1509.47	YES	1yvn_A-Q03558.2.tgz	Q03558.2	1yvn_A
YDL160C	YJL124C	P39517.9	P47017.2	part_model	part_model	1509.08	YES	P39517.9-P47017.2.tgz	P39517.9	P47017.2
YBL039C	YLR180W	P28274.4	P10659.1	compl_model	compl_model	1508.98	YES	P10659.1-P28274.4.tgz	P28274.4	P10659.1
YER094C	YOR362C	3e47_W	3bdm_T	compl_struct	compl_struct	1508.44	YES	3bdm_T-3e47_W.tgz	3bdm_T	3e47_W
YER090W	YER090W	P00899.4	P00899.4	compl_model	compl_model	1508.4	YES	P00899.4-P00899.4.tgz	P00899.4	P00899.4
YGR063C	YJL140W	2exu_A	2vum_D	compl_struct	compl_struct	1507.58	YES	2exu_A-2vum_D.tgz	2exu_A	2vum_D
YER148W	YPR086W	1rm1_A	P29055.10	compl_struct	part_model	1507.33	YES	1rm1_A-P29055.10.tgz	P29055.10	1rm1_A
YFL038C	YML077W	3cue_X	3cue_U	compl_struct	compl_struct	1506.83	YES	3cue_U-3cue_X.tgz	3cue_X	3cue_U
YBR154C	YOR210W	3cqz_E	3cqz_J	compl_struct	compl_struct	1506.61	YES	3cqz_E-3cqz_J.tgz	3cqz_E	3cqz_J
YMR109W	YNL271C	Q04439.11	P41832.3	part_model	part_model	1506.18	YES	P41832.3-Q04439.11.tgz	P41832.3	Q04439.11
YNL330C	YOL004W	P32561.1	P22579.6	part_model	part_model	1505.7	YES	P22579.6-P32561.1.tgz	P32561.1	P22579.6
YOR250C	YOR250C	2npi_B	2npi_B	compl_struct	compl_struct	1505.43	YES	2npi_B-2npi_B.tgz	2npi_B	2npi_B
YKL088W	YKR072C	P36076.4	P36024.4	part_model	part_model	1504.5	YES	P36024.4-P36076.4.tgz	P36024.4	P36076.4
YHR124W	YJL106W	P38830.1	P32581.2	part_model	part_model	1504.02	YES	P32581.2-P38830.1.tgz	P32581.2	P38830.1
YBR094W	YLR264W	P38254.4	P0C0X0.1	part_model	compl_model	1503.93	YES	P0C0X0.1-P38254.4.tgz	P38254.4	P0C0X0.1
YBL105C	YOL100W	P24583.8	Q12236.7	part_model	part_model	1503.54	YES	P24583.8-Q12236.7.tgz	Q12236.7	P24583.8
YDL014W	YJL033W	P15646.6	P20448.2	part_model	part_model	1503.45	YES	P15646.6-P20448.2.tgz	P20448.2	P15646.6
YGL019W	YNL088W	P43639.3	P06786.3	part_model	part_model	1503.38	YES	P06786.3-P43639.3.tgz	P06786.3	P43639.3
YNL135C	YPR093C	1yat_A	Q06834.3	compl_struct	part_model	1503.31	YES	1yat_A-Q06834.3.tgz	1yat_A	Q06834.3
YER148W	YMR186W	1rm1_A	P15108.6	compl_struct	part_model	1503.26	YES	1rm1_A-P15108.6.tgz	P15108.6	1rm1_A
YER095W	YGL163C	P25454.2	P32863.1	part_model	part_model	1502.55	YES	P25454.2-P32863.1.tgz	P32863.1	P25454.2
YBR251W	YJR096W	P33759.1	P47137.5	part_model	compl_model	1502.42	YES	P33759.1-P47137.5.tgz	P47137.5	P33759.1
YEL060C	YOR168W	P09232.2	P13188.5	part_model	part_model	1502.35	YES	P09232.2-P13188.5.tgz	P13188.5	P09232.2
YDR054C	YER125W	P14682.1	P39940.5	part_model	part_model	1502.15	YES	P14682.1-P39940.5.tgz	P39940.5	P14682.1
YLR245C	YNL189W	1r5t_D	1wa5_B	compl_struct	compl_struct	1502.1	YES	1r5t_D-1wa5_B.tgz	1wa5_B	1r5t_D
YDL188C	YMR314W	P23595.6	3e47_S	compl_model	compl_struct	1502.08	YES	3e47_S-P23595.6.tgz	P23595.6	3e47_S
YGR253C	YGR253C	3e47_R	3e47_R	compl_struct	compl_struct	1502.04	YES	3e47_R-3e47_R.tgz	3e47_R	3e47_R
YBR010W	YLR442C	1id3_E	P06701.1	compl_struct	part_model	1501.82	YES	1id3_E-P06701.1.tgz	P06701.1	1id3_E
YIL159W	YOR122C	P40450.1	1ypr_B	part_model	compl_struct	1501.73	YES	1ypr_B-P40450.1.tgz	P40450.1	1ypr_B
YKL129C	YOR181W	P36006.10	Q12446.1	part_model	part_model	1501.61	YES	P36006.10-Q12446.1.tgz	Q12446.1	P36006.10
YDL188C	YDL188C	P23595.6	P23595.6	compl_model	compl_model	1500.34	YES	P23595.6-P23595.6.tgz	P23595.6	P23595.6
YOR304W	YOR304W	Q08773.3	Q08773.3	part_model	part_model	1500.12	YES	Q08773.3-Q08773.3.tgz	Q08773.3	Q08773.3
YBR127C	YPL151C	P16140.7	Q12417.12	part_model	part_model	1499.78	YES	P16140.7-Q12417.12.tgz	P16140.7	Q12417.12
YDL007W	YDL036C	P40327.1	Q12069.6	part_model	part_model	1499.33	YES	P40327.1-Q12069.6.tgz	P40327.1	Q12069.6
YNL189W	YOL004W	1wa5_B	P22579.6	compl_struct	part_model	1499.17	YES	1wa5_B-P22579.6.tgz	1wa5_B	P22579.6
YDL117W	YKR009C	Q07533.9	Q02207.6	part_model	part_model	1499.08	YES	Q02207.6-Q07533.9.tgz	Q02207.6	Q07533.9
YDL160C	YER112W	P39517.9	P40070.4	part_model	part_model	1498.96	YES	P39517.9-P40070.4.tgz	P39517.9	P40070.4
YDR404C	YPR180W	2vum_G	Q06624.1	compl_struct	compl_model	1498.95	YES	2vum_G-Q06624.1.tgz	Q06624.1	2vum_G
YJR066W	YKL203C	P35169.8	P32600.9	part_model	part_model	1497.79	YES	P32600.9-P35169.8.tgz	P32600.9	P35169.8
YOR057W	YPL240C	Q08446.3	2cg9_B	part_model	compl_struct	1497.59	YES	2cg9_B-Q08446.3.tgz	2cg9_B	Q08446.3
YPR178W	YPR178W	P20053.9	P20053.9	part_model	part_model	1497.59	YES	P20053.9-P20053.9.tgz	P20053.9	P20053.9
YER164W	YIL035C	P32657.5	P15790.5	part_model	compl_model	1497.29	YES	P15790.5-P32657.5.tgz	P32657.5	P15790.5
YKL203C	YMR104C	P32600.7	P18961.3	part_model	part_model	1497.25	YES	P18961.3-P32600.7.tgz	P18961.3	P32600.7
YJL164C	YKL166C	P06244.6	P05986.1	part_model	part_model	1496.66	YES	P05986.1-P06244.6.tgz	P05986.1	P06244.6
YNL330C	YOR039W	P32561.1	P38930.3	part_model	part_model	1496.23	YES	P32561.1-P38930.3.tgz	P32561.1	P38930.3
YBR251W	YOR243C	P33759.1	Q08647.2	part_model	part_model	1495.88	YES	P33759.1-Q08647.2.tgz	Q08647.2	P33759.1
YDR256C	YNL189W	1a4e_D	1wa5_B	compl_struct	compl_struct	1495.86	YES	1a4e_D-1wa5_B.tgz	1a4e_D	1wa5_B
YER125W	YFL039C	P39940.13	1yvn_A	part_model	compl_struct	1495.82	YES	1yvn_A-P39940.13.tgz	1yvn_A	P39940.13
YBR135W	YPR119W	1qb3_C	P24869.5	compl_struct	part_model	1495.69	YES	1qb3_C-P24869.5.tgz	P24869.5	1qb3_C
YHR030C	YNL053W	Q00772.3	P38590.8	part_model	part_model	1495.65	YES	P38590.8-Q00772.3.tgz	Q00772.3	P38590.8
YLR347C	YOR001W	2bpt_A	Q12149.7	compl_struct	part_model	1494.97	YES	2bpt_A-Q12149.7.tgz	2bpt_A	Q12149.7
YDR127W	YJL008C	P08566.12	P47079.3	part_model	compl_model	1494.87	YES	P08566.12-P47079.3.tgz	P47079.3	P08566.12
YBR039W	YGR250C	P38077.1	P53316.20	part_model	part_model	1494.6	YES	P38077.1-P53316.20.tgz	P38077.1	P53316.20
YFR009W	YFR009W	P43535.2	P43535.2	part_model	part_model	1494.4	YES	P43535.2-P43535.2.tgz	P43535.2	P43535.2
YDL051W	YGR162W	P33399.7	P39935.7	part_model	part_model	1494.16	YES	P33399.7-P39935.7.tgz	P39935.7	P33399.7
YDR303C	YPL106C	Q06639.2	3c7n_A	part_model	compl_struct	1494.13	YES	3c7n_A-Q06639.2.tgz	3c7n_A	Q06639.2
YFR031C-A	YNL112W	1s1i_B	P24783.7	compl_struct	part_model	1494.12	YES	1s1i_B-P24783.7.tgz	P24783.7	1s1i_B
YLR175W	YMR290C	P33322.6	Q03532.7	part_model	part_model	1493.93	YES	P33322.6-Q03532.7.tgz	Q03532.7	P33322.6
YGR252W	YMR223W	Q03330.3	P50102.2	part_model	part_model	1493.92	YES	P50102.2-Q03330.3.tgz	P50102.2	Q03330.3
YGL019W	YIL035C	P43639.3	P15790.5	part_model	compl_model	1493.65	YES	P15790.5-P43639.3.tgz	P15790.5	P43639.3
YDL006W	YLR113W	P35182.6	P32485.2	compl_model	part_model	1493.57	YES	P32485.2-P35182.6.tgz	P32485.2	P35182.6
YKL203C	YNL135C	P32600.7	1yat_A	part_model	compl_struct	1493.49	YES	1yat_A-P32600.7.tgz	1yat_A	P32600.7
YOR151C	YOR224C	3cqz_B	3cqz_H	compl_struct	compl_struct	1493.45	YES	3cqz_B-3cqz_H.tgz	3cqz_B	3cqz_H
YJL020C	YKL129C	P47068.13	P36006.10	part_model	part_model	1493.25	YES	P36006.10-P47068.13.tgz	P36006.10	P47068.13
YMR167W	YNL082W	P38920.2	P14242.3	part_model	part_model	1492.74	YES	P14242.3-P38920.2.tgz	P14242.3	P38920.2
YER052C	YNL082W	P10869.4	P14242.3	compl_model	part_model	1492.52	YES	P10869.4-P14242.3.tgz	P10869.4	P14242.3
YMR314W	YMR314W	3e47_S	3e47_S	compl_struct	compl_struct	1492.48	YES	3e47_S-3e47_S.tgz	3e47_S	3e47_S
YHL004W	YNL137C	P32902.2	P27929.3	part_model	part_model	1491.82	YES	P27929.3-P32902.2.tgz	P32902.2	P27929.3
YGR250C	YML051W	P53316.20	3btv_B	part_model	compl_struct	1491.7	YES	3btv_B-P53316.20.tgz	3btv_B	P53316.20
YDR432W	YNL016W	Q01560.3	P32588.2	part_model	part_model	1491.46	YES	P32588.2-Q01560.3.tgz	P32588.2	Q01560.3
YGL158W	YLR113W	P38622.4	P32485.2	part_model	part_model	1491.36	YES	P32485.2-P38622.4.tgz	P32485.2	P38622.4
YBR010W	YPL153C	1id3_E	P22216.6	compl_struct	part_model	1490.55	YES	1id3_E-P22216.6.tgz	P22216.6	1id3_E
YER179W	YER179W	P25453.2	P25453.2	compl_model	compl_model	1490.16	YES	P25453.2-P25453.2.tgz	P25453.2	P25453.2
YIL159W	YMR109W	P40450.1	Q04439.11	part_model	part_model	1489.85	YES	P40450.1-Q04439.11.tgz	P40450.1	Q04439.11
YDL080C	YIL142W	Q07471.2	P39076.2	compl_model	compl_model	1489.44	YES	P39076.2-Q07471.2.tgz	Q07471.2	P39076.2
YER025W	YMR146C	P32481.6	P40217.7	part_model	part_model	1489.36	YES	P32481.6-P40217.7.tgz	P32481.6	P40217.7
YKL218C	YKL218C	P36007.4	P36007.4	compl_model	compl_model	1489.33	YES	P36007.4-P36007.4.tgz	P36007.4	P36007.4
YJL164C	YPL203W	P06244.6	P06245.5	part_model	part_model	1489.28	YES	P06244.6-P06245.5.tgz	P06245.5	P06244.6
YBR009C	YGR240C	1id3_F	P16861.6	compl_struct	part_model	1489.15	YES	1id3_F-P16861.6.tgz	P16861.6	1id3_F
YDR453C	YML028W	Q04120.3	P34760.2	compl_model	compl_model	1488.93	YES	P34760.2-Q04120.3.tgz	P34760.2	Q04120.3
YDL185W	YNR052C	P17255.6	P39008.1	part_model	part_model	1488.83	YES	P17255.6-P39008.1.tgz	P17255.6	P39008.1
YLR429W	YPR093C	Q06440.9	Q06834.3	part_model	part_model	1488.75	YES	Q06440.9-Q06834.3.tgz	Q06440.9	Q06834.3
YFR050C	YKL145W	3bdm_M	P33299.9	compl_struct	part_model	1488.47	YES	3bdm_M-P33299.9.tgz	P33299.9	3bdm_M
YDL029W	YJR065C	P32381.5	P47117.2	compl_model	compl_model	1487.86	YES	P32381.5-P47117.2.tgz	P47117.2	P32381.5
YBL039C	YIL094C	P28274.4	P40495.7	compl_model	compl_model	1487.81	YES	P28274.4-P40495.7.tgz	P28274.4	P40495.7
YDR224C	YLR347C	P02293.2	2bpt_A	compl_model	compl_struct	1487.78	YES	2bpt_A-P02293.2.tgz	2bpt_A	P02293.2
YDR153C	YJR125C	Q03769.4	P47160.2	part_model	part_model	1487.38	YES	P47160.2-Q03769.4.tgz	Q03769.4	P47160.2
YGL011C	YJL001W	3e47_U	3e47_N	compl_struct	compl_struct	1487.26	YES	3e47_N-3e47_U.tgz	3e47_U	3e47_N
YOR233W	YOR233W	Q01919.8	Q01919.8	part_model	part_model	1486.99	YES	Q01919.8-Q01919.8.tgz	Q01919.8	Q01919.8
YNL056W	YNL099C	P53949.1	P50946.2	part_model	part_model	1486.95	YES	P50946.2-P53949.1.tgz	P50946.2	P53949.1
YBL038W	YNL284C	P38064.5	P36520.2	part_model	part_model	1486.86	YES	P36520.2-P38064.5.tgz	P36520.2	P38064.5
YDR432W	YIL061C	Q01560.2	Q00916.6	part_model	part_model	1486.46	YES	Q00916.6-Q01560.2.tgz	Q01560.2	Q00916.6
YBR103W	YLR347C	P38262.12	2bpt_A	part_model	compl_struct	1486.41	YES	2bpt_A-P38262.12.tgz	2bpt_A	P38262.12
YBR221C	YNL071W	P32473.2	P12695.7	compl_model	part_model	1486.03	YES	P12695.7-P32473.2.tgz	P32473.2	P12695.7
YBR195C	YLR017W	P13712.2	Q07938.2	part_model	part_model	1485.58	YES	P13712.2-Q07938.2.tgz	Q07938.2	P13712.2
YGR136W	YOR181W	P53281.11	Q12446.1	part_model	part_model	1485.49	YES	P53281.11-Q12446.1.tgz	Q12446.1	P53281.11
YOR116C	YPR187W	P04051.1	3cqz_F	compl_model	compl_struct	1485.31	YES	3cqz_F-P04051.1.tgz	P04051.1	3cqz_F
YBL052C	YOR064C	P34218.1	Q08465.6	part_model	part_model	1485.3	YES	P34218.1-Q08465.6.tgz	P34218.1	Q08465.6
YBL002W	YBR245C	1id3_H	P38144.2	compl_struct	part_model	1485.25	YES	1id3_H-P38144.2.tgz	P38144.2	1id3_H
YNL284C	YPL204W	P36520.2	P29295.1	part_model	part_model	1484.89	YES	P29295.1-P36520.2.tgz	P29295.1	P36520.2
YDL056W	YLR182W	P39678.1	P09959.8	part_model	part_model	1484.82	YES	P09959.8-P39678.1.tgz	P09959.8	P39678.1
YBR198C	YBR198C	P38129.16	P38129.16	part_model	part_model	1484.42	YES	P38129.16-P38129.16.tgz	P38129.16	P38129.16
YGR233C	YOL001W	P17442.10	2pmi_D	part_model	compl_struct	1484.23	YES	2pmi_D-P17442.10.tgz	2pmi_D	P17442.10
YOR212W	YPR165W	P18851.4	P06780.1	compl_model	compl_model	1484.21	YES	P06780.1-P18851.4.tgz	P18851.4	P06780.1
YOR304W	YOR304W	Q08773.1	Q08773.1	part_model	part_model	1483.86	YES	Q08773.1-Q08773.1.tgz	Q08773.1	Q08773.1
YPR054W	YPR191W	P41808.5	3cxh_M	compl_model	compl_struct	1483.76	YES	3cxh_M-P41808.5.tgz	P41808.5	3cxh_M
YBR084W	YFR031C-A	P09440.6	1s1i_B	part_model	compl_struct	1483.64	YES	1s1i_B-P09440.6.tgz	P09440.6	1s1i_B
YER095W	YOR151C	P25454.2	3cqz_B	part_model	compl_struct	1483.6	YES	3cqz_B-P25454.2.tgz	3cqz_B	P25454.2
YBR126C	YJL138C	Q00764.1	2vsx_B	compl_model	compl_struct	1483.27	YES	2vsx_B-Q00764.1.tgz	Q00764.1	2vsx_B
YOR127W	YPR165W	P39083.6	P06780.1	part_model	compl_model	1483.2	YES	P06780.1-P39083.6.tgz	P39083.6	P06780.1
YDR432W	YOR001W	Q01560.2	Q12149.7	part_model	part_model	1482.71	YES	Q01560.2-Q12149.7.tgz	Q12149.7	Q01560.2
YML074C	YOR039W	P38911.2	P38930.3	part_model	part_model	1482.71	YES	P38911.2-P38930.3.tgz	P38930.3	P38911.2
YGR135W	YOR157C	3e47_P	P25043.3	compl_struct	part_model	1482.65	YES	3e47_P-P25043.3.tgz	3e47_P	P25043.3
YDR224C	YIL126W	P02293.2	P32597.13	compl_model	part_model	1482.65	YES	P02293.2-P32597.13.tgz	P32597.13	P02293.2
YDL143W	YDR188W	P39078.2	P39079.1	compl_model	compl_model	1482.62	YES	P39078.2-P39079.1.tgz	P39079.1	P39078.2
YAR071W	YFR055W	P35842.2	P43623.1	compl_model	compl_model	1482.41	YES	P35842.2-P43623.1.tgz	P35842.2	P43623.1
YGL044C	YOR250C	P25299.5	2npi_B	part_model	compl_struct	1482.41	YES	2npi_B-P25299.5.tgz	2npi_B	P25299.5
YAR019C	YDL220C	P27636.2	P32797.1	part_model	part_model	1482.25	YES	P27636.2-P32797.1.tgz	P27636.2	P32797.1
YGL206C	YGL206C	P22137.7	P22137.7	part_model	part_model	1482.18	YES	P22137.7-P22137.7.tgz	P22137.7	P22137.7
YPL151C	YPR182W	Q12417.12	1n9s_N	part_model	compl_struct	1481.49	YES	1n9s_N-Q12417.12.tgz	Q12417.12	1n9s_N
YIL021W	YMR186W	3cqz_C	P15108.6	compl_struct	part_model	1481.41	YES	3cqz_C-P15108.6.tgz	P15108.6	3cqz_C
YBL058W	YKL213C	P34223.1	P36037.5	part_model	part_model	1481.03	YES	P34223.1-P36037.5.tgz	P36037.5	P34223.1
YDR334W	YPL022W	Q05471.1	P06777.3	part_model	part_model	1480.83	YES	P06777.3-Q05471.1.tgz	Q05471.1	P06777.3
YDR404C	YPR187W	2vum_G	3cqz_F	compl_struct	compl_struct	1480.71	YES	2vum_G-3cqz_F.tgz	2vum_G	3cqz_F
YDR148C	YDR148C	P19262.1	P19262.1	part_model	part_model	1480.69	YES	P19262.1-P19262.1.tgz	P19262.1	P19262.1
YLR328W	YML064C	Q06178.1	P38987.4	part_model	part_model	1480.62	YES	P38987.4-Q06178.1.tgz	Q06178.1	P38987.4
YJL138C	YMR186W	2vsx_B	P15108.6	compl_struct	part_model	1480.44	YES	2vsx_B-P15108.6.tgz	P15108.6	2vsx_B
YDR237W	YNL284C	P36519.5	P36520.2	part_model	part_model	1480.35	YES	P36519.5-P36520.2.tgz	P36519.5	P36520.2
YPL043W	YPL043W	P37838.6	P37838.6	part_model	part_model	1480.35	YES	P37838.6-P37838.6.tgz	P37838.6	P37838.6
YGR180C	YPL153C	1sms_B	P22216.9	compl_struct	part_model	1479.98	YES	1sms_B-P22216.9.tgz	1sms_B	P22216.9
YGL245W	YGR264C	P46655.6	P00958.8	part_model	part_model	1479.59	YES	P00958.8-P46655.6.tgz	P00958.8	P46655.6
YIL035C	YNL189W	P15790.5	1wa5_B	compl_model	compl_struct	1479.59	YES	1wa5_B-P15790.5.tgz	1wa5_B	P15790.5
YIL035C	YNR035C	P15790.5	P53731.1	compl_model	compl_model	1479.42	YES	P15790.5-P53731.1.tgz	P15790.5	P53731.1
YDR127W	YJL008C	P08566.21	P47079.3	part_model	compl_model	1479.36	YES	P08566.21-P47079.3.tgz	P47079.3	P08566.21
YDR448W	YMR223W	Q02336.2	P50102.2	part_model	part_model	1479.23	YES	P50102.2-Q02336.2.tgz	P50102.2	Q02336.2
YCR032W	YOL057W	P25356.1	3csk_A	part_model	compl_struct	1479.22	YES	3csk_A-P25356.1.tgz	3csk_A	P25356.1
YGL141W	YKR064W	P53119.2	P36023.3	part_model	part_model	1479.15	YES	P36023.3-P53119.2.tgz	P53119.2	P36023.3
YPL237W	YPR041W	P09064.2	P38431.1	part_model	part_model	1479.11	YES	P09064.2-P38431.1.tgz	P38431.1	P09064.2
YOR304W	YOR304W	Q08773.1	Q08773.3	part_model	part_model	1478.38	YES	Q08773.1-Q08773.3.tgz	Q08773.3	Q08773.1
YAL038W	YNL307C	1a3x_B	P21965.6	compl_struct	compl_model	1478.19	YES	1a3x_B-P21965.6.tgz	1a3x_B	P21965.6
YER164W	YGL019W	P32657.5	P43639.3	part_model	part_model	1478.16	YES	P32657.5-P43639.3.tgz	P32657.5	P43639.3
YCL030C	YDL160C	P00815.7	P39517.9	part_model	part_model	1477.66	YES	P00815.7-P39517.9.tgz	P39517.9	P00815.7
YBR160W	YKL145W	P00546.9	P33299.9	compl_model	part_model	1477.27	YES	P00546.9-P33299.9.tgz	P00546.9	P33299.9
YDR127W	YDR127W	P08566.12	P08566.21	part_model	part_model	1477.23	YES	P08566.12-P08566.21.tgz	P08566.21	P08566.12
YNL284C	YOR150W	P36520.2	Q12487.4	part_model	part_model	1477.21	YES	P36520.2-Q12487.4.tgz	P36520.2	Q12487.4
YDR523C	YGL062W	P08458.3	P11154.5	part_model	part_model	1477.14	YES	P08458.3-P11154.5.tgz	P11154.5	P08458.3
YER148W	YOR194C	1rm1_A	1rm1_C	compl_struct	compl_struct	1476.86	YES	1rm1_A-1rm1_C.tgz	1rm1_A	1rm1_C
YBR245C	YER164W	P38144.10	P32657.5	part_model	part_model	1476.59	YES	P32657.5-P38144.10.tgz	P32657.5	P38144.10
YFR010W	YGR232W	P43593.2	2dzo_C	part_model	compl_struct	1476.46	YES	2dzo_C-P43593.2.tgz	P43593.2	2dzo_C
YER125W	YGR136W	P39940.5	P53281.11	part_model	part_model	1476.45	YES	P39940.5-P53281.11.tgz	P39940.5	P53281.11
YDL029W	YNR035C	P32381.5	P53731.1	compl_model	compl_model	1476.2	YES	P32381.5-P53731.1.tgz	P32381.5	P53731.1
YMR290C	YPL211W	Q03532.7	Q08962.1	part_model	compl_model	1476.1	YES	Q03532.7-Q08962.1.tgz	Q03532.7	Q08962.1
YKL129C	YNL271C	P36006.10	P41832.3	part_model	part_model	1476.01	YES	P36006.10-P41832.3.tgz	P41832.3	P36006.10
YER164W	YKL088W	P32657.5	P36076.4	part_model	part_model	1475.92	YES	P32657.5-P36076.4.tgz	P32657.5	P36076.4
YML060W	YNL189W	P53397.3	1wa5_B	part_model	compl_struct	1475.64	YES	1wa5_B-P53397.3.tgz	1wa5_B	P53397.3
YBL039C	YMR024W	P28274.4	P36516.3	compl_model	part_model	1475.06	YES	P28274.4-P36516.3.tgz	P28274.4	P36516.3
YER165W	YGL044C	P04147.8	P25299.5	part_model	part_model	1474.66	YES	P04147.8-P25299.5.tgz	P04147.8	P25299.5
YFR028C	YML064C	Q00684.9	P38987.4	part_model	part_model	1474.38	YES	P38987.4-Q00684.9.tgz	Q00684.9	P38987.4
YGR233C	YNL138W	P17442.10	P17555.6	part_model	part_model	1474.32	YES	P17442.10-P17555.6.tgz	P17555.6	P17442.10
YER094C	YPR103W	3e47_W	P30656.1	compl_struct	part_model	1474.28	YES	3e47_W-P30656.1.tgz	P30656.1	3e47_W
YBL105C	YOL100W	P24583.5	Q12236.7	part_model	part_model	1474.17	YES	P24583.5-Q12236.7.tgz	P24583.5	Q12236.7
YIL021W	YJR017C	3cqz_C	P22696.3	compl_struct	compl_model	1474.12	YES	3cqz_C-P22696.3.tgz	3cqz_C	P22696.3
YGR252W	YOR290C	Q03330.6	P22082.14	part_model	part_model	1473.88	YES	P22082.14-Q03330.6.tgz	P22082.14	Q03330.6
YBL087C	YDL171C	1s1i_R	Q12680.16	compl_struct	part_model	1472.58	YES	1s1i_R-Q12680.16.tgz	Q12680.16	1s1i_R
YDR211W	YPL237W	P32501.9	P09064.2	part_model	part_model	1471.39	YES	P09064.2-P32501.9.tgz	P32501.9	P09064.2
YJL130C	YJR109C	P07259.27	P03965.4	part_model	compl_model	1471.29	YES	P03965.4-P07259.27.tgz	P03965.4	P07259.27
YDR172W	YER165W	P05453.2	P04147.10	part_model	part_model	1471.02	YES	P04147.10-P05453.2.tgz	P05453.2	P04147.10
YOL086C	YOR244W	2hcy_D	Q08649.2	compl_struct	part_model	1470.78	YES	2hcy_D-Q08649.2.tgz	2hcy_D	Q08649.2
YMR036C	YPR120C	P23748.6	P30283.1	part_model	part_model	1470.75	YES	P23748.6-P30283.1.tgz	P23748.6	P30283.1
YAL012W	YMR300C	1n8p_D	P04046.4	compl_struct	compl_model	1470.73	YES	1n8p_D-P04046.4.tgz	P04046.4	1n8p_D
YLL008W	YPR016C	P32892.11	1g62_A	part_model	compl_struct	1470.15	YES	1g62_A-P32892.11.tgz	P32892.11	1g62_A
YDL029W	YJL008C	P32381.5	P47079.3	compl_model	compl_model	1469.66	YES	P32381.5-P47079.3.tgz	P47079.3	P32381.5
YCL032W	YPR193C	P25344.1	1qso_D	part_model	compl_struct	1469.5	YES	1qso_D-P25344.1.tgz	1qso_D	P25344.1
YER086W	YKL081W	P00927.1	P36008.5	part_model	part_model	1469.5	YES	P00927.1-P36008.5.tgz	P00927.1	P36008.5
YHL004W	YHL004W	P32902.2	P32902.2	part_model	part_model	1469.18	YES	P32902.2-P32902.2.tgz	P32902.2	P32902.2
YPR178W	YPR182W	P20053.9	1n9s_N	part_model	compl_struct	1469	YES	1n9s_N-P20053.9.tgz	P20053.9	1n9s_N
YGL013C	YMR297W	P12383.2	P00729.1	part_model	part_model	1468.94	YES	P00729.1-P12383.2.tgz	P00729.1	P12383.2
YDR394W	YGL048C	P33298.3	Q01939.1	part_model	compl_model	1468.69	YES	P33298.3-Q01939.1.tgz	Q01939.1	P33298.3
YER095W	YML032C	P25454.2	P06778.2	part_model	part_model	1468.37	YES	P06778.2-P25454.2.tgz	P25454.2	P06778.2
YDR429C	YPR041W	Q04067.6	P38431.7	part_model	part_model	1468.36	YES	P38431.7-Q04067.6.tgz	P38431.7	Q04067.6
YBR103W	YHL004W	P38262.12	P32902.2	part_model	part_model	1467.77	YES	P32902.2-P38262.12.tgz	P38262.12	P32902.2
YDR145W	YMR223W	Q03761.3	P50102.2	part_model	part_model	1467.67	YES	P50102.2-Q03761.3.tgz	P50102.2	Q03761.3
YBL003C	YHR090C	1id3_G	P38806.3	compl_struct	part_model	1467.6	YES	1id3_G-P38806.3.tgz	1id3_G	P38806.3
YJR133W	YNL189W	P47165.2	1wa5_B	part_model	compl_struct	1467.18	YES	1wa5_B-P47165.2.tgz	1wa5_B	P47165.2
YLR399C	YOR244W	P35817.3	Q08649.2	part_model	part_model	1467.01	YES	P35817.3-Q08649.2.tgz	Q08649.2	P35817.3
YER168C	YHR174W	P21269.4	P00925.17	part_model	compl_model	1466.89	YES	P00925.17-P21269.4.tgz	P00925.17	P21269.4
YCL030C	YML124C	P00815.1	P09734.1	part_model	compl_model	1466.77	YES	P00815.1-P09734.1.tgz	P00815.1	P09734.1
YAR019C	YGR173W	P27636.2	P53295.8	part_model	part_model	1466.12	YES	P27636.2-P53295.8.tgz	P27636.2	P53295.8
YER047C	YGL181W	P39955.6	P40956.1	part_model	part_model	1466.11	YES	P39955.6-P40956.1.tgz	P39955.6	P40956.1
YBR234C	YOR181W	P38328.2	Q12446.1	compl_model	part_model	1465.94	YES	P38328.2-Q12446.1.tgz	P38328.2	Q12446.1
YNL298W	YPL115C	P48562.9	P32873.6	part_model	part_model	1465.72	YES	P32873.6-P48562.9.tgz	P32873.6	P48562.9
YER112W	YFL017W-A	P40070.4	P40204.1	part_model	part_model	1465.6	YES	P40070.4-P40204.1.tgz	P40070.4	P40204.1
YDL003W	YDL003W	Q12158.2	Q12158.2	part_model	part_model	1465.44	YES	Q12158.2-Q12158.2.tgz	Q12158.2	Q12158.2
YMR314W	YOR157C	3e47_S	P25043.3	compl_struct	part_model	1465.31	YES	3e47_S-P25043.3.tgz	3e47_S	P25043.3
YMR304W	YOR326W	P50101.6	P19524.16	part_model	part_model	1465.31	YES	P19524.16-P50101.6.tgz	P19524.16	P50101.6
YDR388W	YLR096W	P39743.13	P13186.17	part_model	part_model	1465.27	YES	P13186.17-P39743.13.tgz	P13186.17	P39743.13
YER118C	YOR181W	P40073.3	Q12446.1	part_model	part_model	1465.24	YES	P40073.3-Q12446.1.tgz	Q12446.1	P40073.3
YDL047W	YIL142W	P20604.7	P39076.2	compl_model	compl_model	1464.74	YES	P20604.7-P39076.2.tgz	P39076.2	P20604.7
YBR154C	YGL070C	3cqz_E	3cqz_I	compl_struct	compl_struct	1464.66	YES	3cqz_E-3cqz_I.tgz	3cqz_E	3cqz_I
YBR245C	YDL002C	P38144.2	Q03435.2	part_model	part_model	1464.24	YES	P38144.2-Q03435.2.tgz	P38144.2	Q03435.2
YBL026W	YOR159C	P38203.3	Q12330.5	part_model	part_model	1464.14	YES	P38203.3-Q12330.5.tgz	Q12330.5	P38203.3
YDL108W	YFL029C	P06242.4	P43568.5	compl_model	part_model	1464.04	YES	P06242.4-P43568.5.tgz	P06242.4	P43568.5
YDR303C	YLR357W	Q06639.2	Q06488.1	part_model	part_model	1463.99	YES	Q06488.1-Q06639.2.tgz	Q06488.1	Q06639.2
YFR031C-A	YGR204W	1s1i_B	P07245.8	compl_struct	part_model	1463.7	YES	1s1i_B-P07245.8.tgz	P07245.8	1s1i_B
YFR037C	YOR116C	P43609.3	P04051.1	part_model	compl_model	1463.28	YES	P04051.1-P43609.3.tgz	P04051.1	P43609.3
YDL029W	YOR181W	P32381.5	Q12446.1	compl_model	part_model	1462.89	YES	P32381.5-Q12446.1.tgz	P32381.5	Q12446.1
YGL115W	YPL149W	2qlv_F	2dyo_A	compl_struct	compl_struct	1462.42	YES	2dyo_A-2qlv_F.tgz	2qlv_F	2dyo_A
YBR245C	YDL002C	P38144.10	Q03435.2	part_model	part_model	1462.27	YES	P38144.10-Q03435.2.tgz	P38144.10	Q03435.2
YLR212C	YNL064C	P53378.2	P25491.4	compl_model	part_model	1461.93	YES	P25491.4-P53378.2.tgz	P53378.2	P25491.4
YMR024W	YNL185C	P36516.3	P53875.5	part_model	compl_model	1461.72	YES	P36516.3-P53875.5.tgz	P53875.5	P36516.3
YGR232W	YOR259C	2dzo_C	P53549.1	compl_struct	part_model	1461.59	YES	2dzo_C-P53549.1.tgz	P53549.1	2dzo_C
YJL115W	YMR127C	P32447.1	P40963.2	part_model	part_model	1461.4	YES	P32447.1-P40963.2.tgz	P40963.2	P32447.1
YPL043W	YPL093W	P37838.6	Q02892.7	part_model	part_model	1461.34	YES	P37838.6-Q02892.7.tgz	Q02892.7	P37838.6
YFL029C	YPR054W	P43568.5	P41808.5	part_model	compl_model	1461.29	YES	P41808.5-P43568.5.tgz	P41808.5	P43568.5
YDR430C	YDR430C	P32898.9	P32898.9	compl_model	compl_model	1460.89	YES	P32898.9-P32898.9.tgz	P32898.9	P32898.9
YBR154C	YGR200C	3cqz_E	P42935.4	compl_struct	part_model	1460.59	YES	3cqz_E-P42935.4.tgz	3cqz_E	P42935.4
YGL019W	YOL004W	P43639.3	P22579.6	part_model	part_model	1460.51	YES	P22579.6-P43639.3.tgz	P43639.3	P22579.6
YER094C	YOR157C	3e47_W	P25043.3	compl_struct	part_model	1460.42	YES	3e47_W-P25043.3.tgz	P25043.3	3e47_W
YDR127W	YOR375C	P08566.12	P07262.3	part_model	compl_model	1460.37	YES	P07262.3-P08566.12.tgz	P07262.3	P08566.12
YDL131W	YPL240C	Q12122.10	2cg9_B	part_model	compl_struct	1460.34	YES	2cg9_B-Q12122.10.tgz	2cg9_B	Q12122.10
YBR010W	YPL001W	1id3_E	Q12341.2	compl_struct	part_model	1460.31	YES	1id3_E-Q12341.2.tgz	Q12341.2	1id3_E
YKL144C	YPR187W	2ckz_D	3cqz_F	compl_struct	compl_struct	1459.49	YES	2ckz_D-3cqz_F.tgz	2ckz_D	3cqz_F
YBR118W	YDR037W	2b7c_A	P15180.3	compl_struct	part_model	1459.05	YES	2b7c_A-P15180.3.tgz	P15180.3	2b7c_A
YOL086C	YOR304W	2hcy_D	Q08773.1	compl_struct	part_model	1458.92	YES	2hcy_D-Q08773.1.tgz	2hcy_D	Q08773.1
YDL171C	YPR086W	Q12680.16	P29055.10	part_model	part_model	1458.24	YES	P29055.10-Q12680.16.tgz	Q12680.16	P29055.10
YFR037C	YLR347C	P43609.3	2bpt_A	part_model	compl_struct	1457.76	YES	2bpt_A-P43609.3.tgz	2bpt_A	P43609.3
YCL054W	YNL110C	P25582.3	P53927.4	part_model	part_model	1457.42	YES	P25582.3-P53927.4.tgz	P25582.3	P53927.4
YCL054W	YPR161C	P25582.3	P23293.1	part_model	part_model	1457.23	YES	P23293.1-P25582.3.tgz	P23293.1	P25582.3
YCR073C	YJL128C	P25390.5	P08018.6	part_model	part_model	1457.03	YES	P08018.6-P25390.5.tgz	P08018.6	P25390.5
YGL171W	YHR073W	P45818.7	P38713.8	part_model	part_model	1456.82	YES	P38713.8-P45818.7.tgz	P45818.7	P38713.8
YKL126W	YMR104C	P12688.12	P18961.3	part_model	part_model	1456.52	YES	P12688.12-P18961.3.tgz	P18961.3	P12688.12
YER025W	YPR041W	P32481.6	P38431.1	part_model	part_model	1456.46	YES	P32481.6-P38431.1.tgz	P32481.6	P38431.1
YFL039C	YMR260C	1yvn_A	P38912.1	compl_struct	compl_model	1456.35	YES	1yvn_A-P38912.1.tgz	1yvn_A	P38912.1
YGR250C	YJL088W	P53316.18	P05150.1	part_model	compl_model	1456.25	YES	P05150.1-P53316.18.tgz	P05150.1	P53316.18
YBR200W	YER114C	P29366.1	P39969.24	part_model	part_model	1456.24	YES	P29366.1-P39969.24.tgz	P39969.24	P29366.1
YLR196W	YOL041C	P21304.3	Q08208.7	part_model	part_model	1456.2	YES	P21304.3-Q08208.7.tgz	P21304.3	Q08208.7
YGR250C	YJL088W	P53316.20	P05150.1	part_model	compl_model	1456.19	YES	P05150.1-P53316.20.tgz	P05150.1	P53316.20
YFR037C	YOL090W	P43609.3	P25847.2	part_model	part_model	1455.91	YES	P25847.2-P43609.3.tgz	P25847.2	P43609.3
YBR264C	YER136W	P38146.3	3cpj_G	part_model	compl_struct	1455.53	YES	3cpj_G-P38146.3.tgz	3cpj_G	P38146.3
YJL124C	YOR375C	P47017.2	P07262.3	part_model	compl_model	1455.15	YES	P07262.3-P47017.2.tgz	P07262.3	P47017.2
YML099C	YMR043W	P05085.1	P11746.2	part_model	part_model	1455.01	YES	P05085.1-P11746.2.tgz	P11746.2	P05085.1
YBR261C	YDR256C	P38340.1	1a4e_D	compl_model	compl_struct	1454.88	YES	1a4e_D-P38340.1.tgz	1a4e_D	P38340.1
YBR142W	YPL043W	P38112.1	P37838.6	part_model	part_model	1454.83	YES	P37838.6-P38112.1.tgz	P38112.1	P37838.6
YNL281W	YPL240C	P53834.1	2cg9_B	compl_model	compl_struct	1454.74	YES	2cg9_B-P53834.1.tgz	2cg9_B	P53834.1
YGR155W	YGR155W	P32582.3	P32582.3	part_model	part_model	1454.58	YES	P32582.3-P32582.3.tgz	P32582.3	P32582.3
YLR429W	YNL073W	Q06440.9	P32048.1	part_model	compl_model	1454.45	YES	P32048.1-Q06440.9.tgz	P32048.1	Q06440.9
YBR261C	YML042W	P38340.1	P32796.4	compl_model	part_model	1454.21	YES	P32796.4-P38340.1.tgz	P32796.4	P38340.1
YMR078C	YMR078C	P49956.4	P49956.4	part_model	part_model	1454.18	YES	P49956.4-P49956.4.tgz	P49956.4	P49956.4
YBL052C	YPR031W	P34218.1	Q12311.8	part_model	part_model	1454.18	YES	P34218.1-Q12311.8.tgz	P34218.1	Q12311.8
YBL058W	YML064C	P34223.1	P38987.4	part_model	part_model	1454.14	YES	P34223.1-P38987.4.tgz	P38987.4	P34223.1
YLR089C	YLR259C	P52893.6	P19882.3	part_model	compl_model	1454.06	YES	P19882.3-P52893.6.tgz	P19882.3	P52893.6
YDR153C	YPR189W	Q03769.4	P17883.1	part_model	part_model	1453.57	YES	P17883.1-Q03769.4.tgz	Q03769.4	P17883.1
YGR144W	YNL189W	2gjc_B	1wa5_B	compl_struct	compl_struct	1453.38	YES	1wa5_B-2gjc_B.tgz	1wa5_B	2gjc_B
YML028W	YOR101W	P34760.2	P01119.8	compl_model	part_model	1453.31	YES	P01119.8-P34760.2.tgz	P34760.2	P01119.8
YLR399C	YOL012C	P35817.3	Q12692.6	part_model	compl_model	1453.11	YES	P35817.3-Q12692.6.tgz	Q12692.6	P35817.3
YMR075W	YNL330C	Q04779.6	P32561.1	part_model	part_model	1453.04	YES	P32561.1-Q04779.6.tgz	P32561.1	Q04779.6
YDL047W	YLR310C	P20604.7	P04821.12	compl_model	part_model	1452.92	YES	P04821.12-P20604.7.tgz	P20604.7	P04821.12
YMR167W	YMR167W	P38920.2	P38920.2	part_model	part_model	1452.65	YES	P38920.2-P38920.2.tgz	P38920.2	P38920.2
YDL059C	YGR252W	Q12223.2	Q03330.6	part_model	part_model	1452.46	YES	Q03330.6-Q12223.2.tgz	Q12223.2	Q03330.6
YIL159W	YKL129C	P40450.1	P36006.10	part_model	part_model	1452.42	YES	P36006.10-P40450.1.tgz	P40450.1	P36006.10
YLR208W	YPR181C	2pm6_D	2qtv_A	compl_struct	compl_struct	1451.77	YES	2pm6_D-2qtv_A.tgz	2qtv_A	2pm6_D
YBR198C	YDR448W	P38129.16	Q02336.2	part_model	part_model	1451.69	YES	P38129.16-Q02336.2.tgz	P38129.16	Q02336.2
YGR135W	YGR135W	3e47_P	3e47_P	compl_struct	compl_struct	1451.55	YES	3e47_P-3e47_P.tgz	3e47_P	3e47_P
YHR086W	YHR086W	Q00539.21	Q00539.21	part_model	part_model	1451.51	YES	Q00539.21-Q00539.21.tgz	Q00539.21	Q00539.21
YIL035C	YNL088W	P15790.5	P06786.3	compl_model	part_model	1451.15	YES	P06786.3-P15790.5.tgz	P06786.3	P15790.5
YAR007C	YER095W	P22336.3	P25454.2	part_model	part_model	1450.95	YES	P22336.3-P25454.2.tgz	P25454.2	P22336.3
YAR007C	YOL090W	P22336.2	P25847.2	part_model	part_model	1450.88	YES	P22336.2-P25847.2.tgz	P25847.2	P22336.2
YBR119W	YPL178W	P32605.8	Q08920.6	part_model	part_model	1450.69	YES	P32605.8-Q08920.6.tgz	Q08920.6	P32605.8
YDR388W	YOR181W	P39743.13	Q12446.1	part_model	part_model	1450.41	YES	P39743.13-Q12446.1.tgz	Q12446.1	P39743.13
YBL105C	YPR165W	P24583.8	P06780.1	part_model	compl_model	1450.36	YES	P06780.1-P24583.8.tgz	P06780.1	P24583.8
YNL032W	YNL056W	P53965.3	P53949.1	part_model	part_model	1450.09	YES	P53949.1-P53965.3.tgz	P53949.1	P53965.3
YBR135W	YGR108W	1qb3_C	P24868.1	compl_struct	part_model	1449.74	YES	1qb3_C-P24868.1.tgz	P24868.1	1qb3_C
YGR253C	YOR157C	3e47_R	P25043.3	compl_struct	part_model	1449.58	YES	3e47_R-P25043.3.tgz	3e47_R	P25043.3
YHL007C	YKL129C	Q03497.4	P36006.15	part_model	part_model	1449.41	YES	P36006.15-Q03497.4.tgz	P36006.15	Q03497.4
YBL105C	YNL088W	P24583.8	P06786.2	part_model	part_model	1449.09	YES	P06786.2-P24583.8.tgz	P06786.2	P24583.8
YBR261C	YER086W	P38340.1	P00927.1	compl_model	part_model	1448.98	YES	P00927.1-P38340.1.tgz	P00927.1	P38340.1
YER100W	YHR129C	P33296.4	P38696.6	part_model	compl_model	1448.96	YES	P33296.4-P38696.6.tgz	P38696.6	P33296.4
YDR308C	YML051W	1yke_D	3btv_B	compl_struct	compl_struct	1448.91	YES	1yke_D-3btv_B.tgz	3btv_B	1yke_D
YCR088W	YNL298W	P15891.3	P48562.9	part_model	part_model	1448.83	YES	P15891.3-P48562.9.tgz	P48562.9	P15891.3
YKR068C	YLR328W	3cue_W	Q06178.1	compl_struct	part_model	1448.69	YES	3cue_W-Q06178.1.tgz	Q06178.1	3cue_W
YLR196W	YLR449W	P21304.3	Q06205.2	part_model	part_model	1448.39	YES	P21304.3-Q06205.2.tgz	P21304.3	Q06205.2
YJR007W	YPL237W	P20459.4	P09064.2	compl_model	part_model	1448.22	YES	P09064.2-P20459.4.tgz	P20459.4	P09064.2
YDR388W	YIL015W	P39743.13	P12630.6	part_model	part_model	1447.83	YES	P12630.6-P39743.13.tgz	P12630.6	P39743.13
YBL105C	YNL088W	P24583.5	P06786.3	part_model	part_model	1447.82	YES	P06786.3-P24583.5.tgz	P06786.3	P24583.5
YGL048C	YOR259C	Q01939.1	P53549.1	compl_model	part_model	1447.69	YES	P53549.1-Q01939.1.tgz	Q01939.1	P53549.1
YOL004W	YOL004W	P22579.2	P22579.6	part_model	part_model	1447.6	YES	P22579.2-P22579.6.tgz	P22579.2	P22579.6
YGL048C	YKL081W	Q01939.1	P36008.5	compl_model	part_model	1447.38	YES	P36008.5-Q01939.1.tgz	Q01939.1	P36008.5
YMR075W	YOL004W	Q04779.6	P22579.6	part_model	part_model	1447.31	YES	P22579.6-Q04779.6.tgz	P22579.6	Q04779.6
YHL004W	YJL112W	P32902.2	P47025.12	part_model	part_model	1447.24	YES	P32902.2-P47025.12.tgz	P47025.12	P32902.2
YER165W	YPL160W	P04147.10	P26637.5	part_model	part_model	1447.24	YES	P04147.10-P26637.5.tgz	P26637.5	P04147.10
YHR025W	YNL189W	P17423.4	1wa5_B	compl_model	compl_struct	1447.18	YES	1wa5_B-P17423.4.tgz	1wa5_B	P17423.4
YBR080C	YNL189W	P18759.5	1wa5_B	part_model	compl_struct	1446.84	YES	1wa5_B-P18759.5.tgz	1wa5_B	P18759.5
YJL138C	YLR249W	2vsx_B	2ix8_A	compl_struct	compl_struct	1446.79	YES	2ix8_A-2vsx_B.tgz	2ix8_A	2vsx_B
YGL245W	YKL081W	P46655.6	P36008.9	part_model	part_model	1446.77	YES	P36008.9-P46655.6.tgz	P46655.6	P36008.9
YBR154C	YOL005C	3cqz_E	3cqz_K	compl_struct	compl_struct	1446.64	YES	3cqz_E-3cqz_K.tgz	3cqz_E	3cqz_K
YAR007C	YOL090W	P22336.3	P25847.2	part_model	part_model	1446.29	YES	P22336.3-P25847.2.tgz	P25847.2	P22336.3
YER081W	YMR047C	P40054.4	Q02630.3	part_model	part_model	1446.11	YES	P40054.4-Q02630.3.tgz	P40054.4	Q02630.3
YBR010W	YDR440W	1id3_E	Q04089.5	compl_struct	part_model	1446.02	YES	1id3_E-Q04089.5.tgz	Q04089.5	1id3_E
YGL130W	YNL088W	Q01159.2	P06786.3	compl_model	part_model	1445.79	YES	P06786.3-Q01159.2.tgz	P06786.3	Q01159.2
YDL160C	YDR170C	P39517.9	P11075.3	part_model	part_model	1445.66	YES	P11075.3-P39517.9.tgz	P39517.9	P11075.3
YLR127C	YLR127C	Q12440.1	Q12440.1	part_model	part_model	1445.42	YES	Q12440.1-Q12440.1.tgz	Q12440.1	Q12440.1
YHR166C	YLR127C	P16522.13	Q12440.1	part_model	part_model	1445.31	YES	P16522.13-Q12440.1.tgz	Q12440.1	P16522.13
YER086W	YLR259C	P00927.1	P19882.3	part_model	compl_model	1445.22	YES	P00927.1-P19882.3.tgz	P19882.3	P00927.1
YER112W	YER146W	P40070.4	P40089.1	part_model	part_model	1444.99	YES	P40070.4-P40089.1.tgz	P40070.4	P40089.1
YDR280W	YJR125C	Q05636.2	P47160.2	compl_model	part_model	1444.96	YES	P47160.2-Q05636.2.tgz	Q05636.2	P47160.2
YHL007C	YOR212W	Q03497.19	P18851.4	part_model	compl_model	1444.66	YES	P18851.4-Q03497.19.tgz	P18851.4	Q03497.19
YBR154C	YNL113W	3cqz_E	P28000.1	compl_struct	part_model	1444.59	YES	3cqz_E-P28000.1.tgz	3cqz_E	P28000.1
YKL210W	YOR184W	3cmm_C	P33330.3	compl_struct	compl_model	1444.42	YES	3cmm_C-P33330.3.tgz	3cmm_C	P33330.3
YCR073C	YLR006C	P25390.5	Q07084.13	part_model	part_model	1444.35	YES	P25390.5-Q07084.13.tgz	P25390.5	Q07084.13
YFL008W	YFL008W	P32908.10	P32908.10	part_model	part_model	1444.32	YES	P32908.10-P32908.10.tgz	P32908.10	P32908.10
YER094C	YJL001W	3e47_W	3e47_N	compl_struct	compl_struct	1444.2	YES	3e47_N-3e47_W.tgz	3e47_W	3e47_N
YHR030C	YOR208W	Q00772.3	P29461.10	part_model	part_model	1444.18	YES	P29461.10-Q00772.3.tgz	Q00772.3	P29461.10
YCL030C	YOL013C	P00815.1	Q08109.3	part_model	part_model	1444.17	YES	P00815.1-Q08109.3.tgz	P00815.1	Q08109.3
YLR070C	YLR070C	Q07993.5	Q07993.5	compl_model	compl_model	1444.09	YES	Q07993.5-Q07993.5.tgz	Q07993.5	Q07993.5
YDR155C	YOL068C	1vdn_A	P53685.1	compl_struct	part_model	1444.01	YES	1vdn_A-P53685.1.tgz	P53685.1	1vdn_A
YBR142W	YJL005W	P38112.1	P08678.10	part_model	part_model	1443.87	YES	P08678.10-P38112.1.tgz	P38112.1	P08678.10
YBL007C	YOR181W	P32790.6	Q12446.1	part_model	part_model	1443.87	YES	P32790.6-Q12446.1.tgz	Q12446.1	P32790.6
YBR234C	YDL029W	P38328.2	P32381.5	compl_model	compl_model	1443.81	YES	P32381.5-P38328.2.tgz	P32381.5	P38328.2
YDR173C	YMR043W	2if8_B	P11746.2	compl_struct	part_model	1443.76	YES	2if8_B-P11746.2.tgz	2if8_B	P11746.2
YDR207C	YPL181W	P39001.4	Q08923.2	part_model	part_model	1443.71	YES	P39001.4-Q08923.2.tgz	P39001.4	Q08923.2
YGR195W	YOR326W	P46948.5	P19524.16	compl_model	part_model	1443.51	YES	P19524.16-P46948.5.tgz	P19524.16	P46948.5
YBL016W	YDL159W	2fa2_B	P06784.7	compl_struct	part_model	1443.49	YES	2fa2_B-P06784.7.tgz	2fa2_B	P06784.7
YER090W	YKL211C	P00899.4	P00937.16	compl_model	part_model	1443.42	YES	P00899.4-P00937.16.tgz	P00899.4	P00937.16
YBR245C	YOR304W	P38144.2	Q08773.3	part_model	part_model	1443.34	YES	P38144.2-Q08773.3.tgz	Q08773.3	P38144.2
YMR213W	YMR213W	Q03654.5	Q03654.5	part_model	part_model	1442.94	YES	Q03654.5-Q03654.5.tgz	Q03654.5	Q03654.5
YGR094W	YGR214W	P07806.6	P32905.3	part_model	part_model	1442.8	YES	P07806.6-P32905.3.tgz	P07806.6	P32905.3
YDR127W	YER095W	P08566.12	P25454.2	part_model	part_model	1442.73	YES	P08566.12-P25454.2.tgz	P08566.12	P25454.2
YOR176W	YOR257W	1lbq_B	2gv5_E	compl_struct	compl_struct	1442.67	YES	1lbq_B-2gv5_E.tgz	1lbq_B	2gv5_E
YBR142W	YNL061W	P38112.1	P40991.10	part_model	part_model	1442.24	YES	P38112.1-P40991.10.tgz	P38112.1	P40991.10
YOL086C	YPL160W	2hcy_D	P26637.5	compl_struct	part_model	1442.06	YES	2hcy_D-P26637.5.tgz	P26637.5	2hcy_D
YOL041C	YPL043W	Q08208.7	P37838.6	part_model	part_model	1441.9	YES	P37838.6-Q08208.7.tgz	Q08208.7	P37838.6
YER125W	YOR138C	P39940.5	Q12242.1	part_model	part_model	1441.47	YES	P39940.5-Q12242.1.tgz	P39940.5	Q12242.1
YDL188C	YER094C	P23595.6	3e47_W	compl_model	compl_struct	1441.39	YES	3e47_W-P23595.6.tgz	P23595.6	3e47_W
YHR179W	YOL013C	Q03558.2	Q08109.3	compl_model	part_model	1441.39	YES	Q03558.2-Q08109.3.tgz	Q03558.2	Q08109.3
YBR080C	YBR080C	P18759.5	P18759.5	part_model	part_model	1441.37	YES	P18759.5-P18759.5.tgz	P18759.5	P18759.5
YGR135W	YJL001W	3e47_P	3e47_N	compl_struct	compl_struct	1441.34	YES	3e47_N-3e47_P.tgz	3e47_P	3e47_N
YDR303C	YLL024C	Q06639.2	P10592.5	part_model	part_model	1441.22	YES	P10592.5-Q06639.2.tgz	P10592.5	Q06639.2
YDL168W	YNL061W	P32771.3	P40991.10	compl_model	part_model	1441.18	YES	P32771.3-P40991.10.tgz	P32771.3	P40991.10
YLR357W	YOR290C	Q06488.1	P22082.14	part_model	part_model	1440.56	YES	P22082.14-Q06488.1.tgz	P22082.14	Q06488.1
YPL131W	YPR016C	P26321.1	1g62_A	part_model	compl_struct	1440.51	YES	1g62_A-P26321.1.tgz	1g62_A	P26321.1
YBR245C	YLR357W	P38144.2	Q06488.1	part_model	part_model	1440.49	YES	P38144.2-Q06488.1.tgz	P38144.2	Q06488.1
YER112W	YMR268C	P40070.4	P49960.7	part_model	part_model	1440.25	YES	P40070.4-P49960.7.tgz	P49960.7	P40070.4
YCR033W	YGL194C	P25357.1	P53096.2	part_model	part_model	1439.91	YES	P25357.1-P53096.2.tgz	P53096.2	P25357.1
YJL005W	YOR057W	P08678.10	Q08446.3	part_model	part_model	1439.88	YES	P08678.10-Q08446.3.tgz	P08678.10	Q08446.3
YDR432W	YNL016W	Q01560.2	P32588.2	part_model	part_model	1439.66	YES	P32588.2-Q01560.2.tgz	P32588.2	Q01560.2
YFL002C	YLR449W	P25808.1	Q06205.2	part_model	part_model	1439.24	YES	P25808.1-Q06205.2.tgz	P25808.1	Q06205.2
YOL038W	YOR157C	3e47_Q	P25043.3	compl_struct	part_model	1438.96	YES	3e47_Q-P25043.3.tgz	3e47_Q	P25043.3
YDR075W	YDR225W	P32345.3	1id3_G	compl_model	compl_struct	1438.49	YES	1id3_G-P32345.3.tgz	P32345.3	1id3_G
YBL003C	YDR075W	1id3_G	P32345.3	compl_struct	compl_model	1438.49	YES	1id3_G-P32345.3.tgz	P32345.3	1id3_G
YDR243C	YDR243C	P23394.2	P23394.2	part_model	part_model	1438.33	YES	P23394.2-P23394.2.tgz	P23394.2	P23394.2
YAR018C	YGR285C	P22209.1	P32527.1	part_model	part_model	1438.33	YES	P22209.1-P32527.1.tgz	P22209.1	P32527.1
YER165W	YJL033W	P04147.13	P20448.2	part_model	part_model	1438.15	YES	P04147.13-P20448.2.tgz	P20448.2	P04147.13
YGR195W	YOR001W	P46948.5	Q12149.7	compl_model	part_model	1438.1	YES	P46948.5-Q12149.7.tgz	Q12149.7	P46948.5
YAL038W	YLR180W	1a3x_B	P10659.1	compl_struct	compl_model	1437.96	YES	1a3x_B-P10659.1.tgz	1a3x_B	P10659.1
YDL134C	YPL152W	P23594.1	Q12461.1	compl_model	part_model	1437.84	YES	P23594.1-Q12461.1.tgz	P23594.1	Q12461.1
YER148W	YPL248C	1rm1_A	P04386.2	compl_struct	part_model	1437.59	YES	1rm1_A-P04386.2.tgz	1rm1_A	P04386.2
YBR245C	YOL004W	P38144.10	P22579.6	part_model	part_model	1437.19	YES	P22579.6-P38144.10.tgz	P38144.10	P22579.6
YFR037C	YIL126W	P43609.3	P32597.13	part_model	part_model	1436.8	YES	P32597.13-P43609.3.tgz	P32597.13	P43609.3
YBR081C	YMR223W	P35177.5	P50102.2	part_model	part_model	1436.79	YES	P35177.5-P50102.2.tgz	P50102.2	P35177.5
YER006W	YGR220C	P40010.8	P31334.4	part_model	part_model	1436.62	YES	P31334.4-P40010.8.tgz	P40010.8	P31334.4
YNL189W	YPL178W	1wa5_B	Q08920.6	compl_struct	part_model	1436.59	YES	1wa5_B-Q08920.6.tgz	1wa5_B	Q08920.6
YFR037C	YOL004W	P43609.3	P22579.6	part_model	part_model	1436.59	YES	P22579.6-P43609.3.tgz	P43609.3	P22579.6
YDL090C	YKR048C	P22007.2	2ayu_A	compl_model	compl_struct	1436.51	YES	2ayu_A-P22007.2.tgz	P22007.2	2ayu_A
YDL140C	YJR017C	3cqz_A	P22696.3	compl_struct	compl_model	1436.41	YES	3cqz_A-P22696.3.tgz	3cqz_A	P22696.3
YBL105C	YNL088W	P24583.21	P06786.3	part_model	part_model	1436.28	YES	P06786.3-P24583.21.tgz	P06786.3	P24583.21
YDR280W	YOR001W	Q05636.2	Q12149.7	compl_model	part_model	1436.27	YES	Q05636.2-Q12149.7.tgz	Q12149.7	Q05636.2
YCR057C	YLR186W	P25635.15	2v3k_A	part_model	compl_struct	1435.9	YES	2v3k_A-P25635.15.tgz	2v3k_A	P25635.15
YJR068W	YJR068W	1sxj_D	1sxj_D	compl_struct	compl_struct	1435.84	YES	1sxj_D-1sxj_D.tgz	1sxj_D	1sxj_D
YMR314W	YOL038W	3e47_S	3e47_Q	compl_struct	compl_struct	1435.61	YES	3e47_Q-3e47_S.tgz	3e47_Q	3e47_S
YDR145W	YER148W	Q03761.3	1rm1_A	part_model	compl_struct	1435.42	YES	1rm1_A-Q03761.3.tgz	1rm1_A	Q03761.3
YDL140C	YGR063C	3cqz_A	2exu_A	compl_struct	compl_struct	1435.29	YES	2exu_A-3cqz_A.tgz	3cqz_A	2exu_A
YER086W	YMR186W	P00927.1	P15108.6	part_model	part_model	1435.27	YES	P00927.1-P15108.6.tgz	P15108.6	P00927.1
YGL070C	YGR063C	3cqz_I	2exu_A	compl_struct	compl_struct	1435.2	YES	2exu_A-3cqz_I.tgz	2exu_A	3cqz_I
YBR025C	YPL002C	P38219.1	1w7p_A	compl_model	compl_struct	1434.24	YES	1w7p_A-P38219.1.tgz	P38219.1	1w7p_A
YBR009C	YER164W	1id3_F	P32657.5	compl_struct	part_model	1434.04	YES	1id3_F-P32657.5.tgz	P32657.5	1id3_F
YHR090C	YOR244W	P38806.3	Q08649.2	part_model	part_model	1433.85	YES	P38806.3-Q08649.2.tgz	Q08649.2	P38806.3
YMR186W	YOL090W	P15108.6	P25847.2	part_model	part_model	1433.31	YES	P15108.6-P25847.2.tgz	P15108.6	P25847.2
YBL003C	YER116C	1id3_G	P40072.1	compl_struct	part_model	1433.19	YES	1id3_G-P40072.1.tgz	1id3_G	P40072.1
YDL047W	YNR016C	P20604.7	Q00955.7	compl_model	part_model	1432.98	YES	P20604.7-Q00955.7.tgz	Q00955.7	P20604.7
YDR337W	YHL004W	P21771.3	P32902.2	part_model	part_model	1432.86	YES	P21771.3-P32902.2.tgz	P32902.2	P21771.3
YBR274W	YPL203W	P38147.2	P06245.5	part_model	part_model	1432.77	YES	P06245.5-P38147.2.tgz	P06245.5	P38147.2
YBR221C	YGR193C	P32473.2	P16451.8	compl_model	part_model	1432.68	YES	P16451.8-P32473.2.tgz	P32473.2	P16451.8
YIL066C	YJL026W	P21672.1	1smq_D	part_model	compl_struct	1432.45	YES	1smq_D-P21672.1.tgz	P21672.1	1smq_D
YIL109C	YLR245C	1m2v_B	1r5t_D	compl_struct	compl_struct	1432.21	YES	1m2v_B-1r5t_D.tgz	1m2v_B	1r5t_D
YML065W	YPL022W	P54784.4	P06777.3	part_model	part_model	1431.99	YES	P06777.3-P54784.4.tgz	P54784.4	P06777.3
YOL004W	YOL004W	P22579.2	P22579.2	part_model	part_model	1431.87	YES	P22579.2-P22579.2.tgz	P22579.2	P22579.2
YBR084W	YGR204W	P09440.6	P07245.2	part_model	part_model	1431.84	YES	P07245.2-P09440.6.tgz	P07245.2	P09440.6
YBR010W	YOR244W	1id3_E	Q08649.2	compl_struct	part_model	1431.57	YES	1id3_E-Q08649.2.tgz	Q08649.2	1id3_E
YBR234C	YMR109W	P38328.2	Q04439.11	compl_model	part_model	1431.35	YES	P38328.2-Q04439.11.tgz	P38328.2	Q04439.11
YBR088C	YLR032W	2od8_A	P32849.12	compl_struct	part_model	1431.15	YES	2od8_A-P32849.12.tgz	P32849.12	2od8_A
YLR208W	YML130C	2pm6_D	Q03103.1	compl_struct	part_model	1430.65	YES	2pm6_D-Q03103.1.tgz	Q03103.1	2pm6_D
YBR221C	YFL018C	P32473.2	1v59_B	compl_model	compl_struct	1430.44	YES	1v59_B-P32473.2.tgz	1v59_B	P32473.2
YGL240W	YHR166C	P53068.1	P16522.13	part_model	part_model	1430.34	YES	P16522.13-P53068.1.tgz	P53068.1	P16522.13
YDL028C	YIL106W	P54199.8	P40484.1	part_model	part_model	1430.25	YES	P40484.1-P54199.8.tgz	P54199.8	P40484.1
YER095W	YFR009W	P25454.2	P43535.2	part_model	part_model	1430.18	YES	P25454.2-P43535.2.tgz	P25454.2	P43535.2
YBR009C	YEL056W	1id3_F	P39984.6	compl_struct	part_model	1430.03	YES	1id3_F-P39984.6.tgz	P39984.6	1id3_F
YBR245C	YKR001C	P38144.10	P21576.1	part_model	part_model	1430.01	YES	P21576.1-P38144.10.tgz	P38144.10	P21576.1
YGL048C	YPL248C	Q01939.1	P04386.2	compl_model	part_model	1430	YES	P04386.2-Q01939.1.tgz	Q01939.1	P04386.2
YOR159C	YPR178W	Q12330.5	P20053.9	part_model	part_model	1429.97	YES	P20053.9-Q12330.5.tgz	P20053.9	Q12330.5
YER164W	YOR061W	P32657.5	P19454.1	part_model	compl_model	1429.95	YES	P19454.1-P32657.5.tgz	P32657.5	P19454.1
YCL040W	YDR516C	P17709.6	Q04409.4	compl_model	compl_model	1429.93	YES	P17709.6-Q04409.4.tgz	P17709.6	Q04409.4
YIL002C	YLR399C	P40559.4	P35817.3	part_model	part_model	1429.93	YES	P35817.3-P40559.4.tgz	P40559.4	P35817.3
YLR293C	YLR347C	P32835.2	2bpt_A	part_model	compl_struct	1429.56	YES	2bpt_A-P32835.2.tgz	2bpt_A	P32835.2
YHL007C	YOR212W	Q03497.4	P18851.4	part_model	compl_model	1429.55	YES	P18851.4-Q03497.4.tgz	P18851.4	Q03497.4
YDR155C	YGL194C	1vdn_A	P53096.2	compl_struct	part_model	1429.54	YES	1vdn_A-P53096.2.tgz	P53096.2	1vdn_A
YER178W	YNL071W	P16387.1	P12695.7	part_model	part_model	1428.63	YES	P12695.7-P16387.1.tgz	P16387.1	P12695.7
YDL029W	YMR109W	P32381.5	Q04439.11	compl_model	part_model	1428.62	YES	P32381.5-Q04439.11.tgz	P32381.5	Q04439.11
YAL035W	YER036C	P39730.13	P40024.12	part_model	part_model	1428.53	YES	P39730.13-P40024.12.tgz	P39730.13	P40024.12
YOR181W	YPR154W	Q12446.1	Q06449.10	part_model	part_model	1428.45	YES	Q06449.10-Q12446.1.tgz	Q12446.1	Q06449.10
YJL140W	YOR151C	2vum_D	3cqz_B	compl_struct	compl_struct	1428.19	YES	2vum_D-3cqz_B.tgz	3cqz_B	2vum_D
YBL026W	YOL149W	P38203.3	1q67_B	part_model	compl_struct	1427.98	YES	1q67_B-P38203.3.tgz	1q67_B	P38203.3
YDL003W	YMR001C	Q12158.2	P32562.5	part_model	part_model	1427.74	YES	P32562.5-Q12158.2.tgz	P32562.5	Q12158.2
YER081W	YHR215W	P40054.4	P38693.3	part_model	compl_model	1427.61	YES	P38693.3-P40054.4.tgz	P38693.3	P40054.4
YHL012W	YML051W	P38709.4	3btv_B	compl_model	compl_struct	1427.6	YES	3btv_B-P38709.4.tgz	P38709.4	3btv_B
YBR198C	YMR223W	P38129.16	P50102.2	part_model	part_model	1427.55	YES	P38129.16-P50102.2.tgz	P50102.2	P38129.16
YER094C	YGR253C	3e47_W	3e47_R	compl_struct	compl_struct	1427.42	YES	3e47_R-3e47_W.tgz	3e47_R	3e47_W
YER133W	YML074C	P32598.4	P38911.2	compl_model	part_model	1427.41	YES	P32598.4-P38911.2.tgz	P32598.4	P38911.2
YDR334W	YOL012C	Q05471.1	Q12692.6	part_model	compl_model	1426.94	YES	Q05471.1-Q12692.6.tgz	Q05471.1	Q12692.6
YJR065C	YMR109W	P47117.2	Q04439.11	compl_model	part_model	1426.91	YES	P47117.2-Q04439.11.tgz	P47117.2	Q04439.11
YBR089C-A	YBR245C	P11633.3	P38144.10	part_model	part_model	1426.88	YES	P11633.3-P38144.10.tgz	P38144.10	P11633.3
YCR084C	YOL004W	P16649.6	P22579.6	part_model	part_model	1426.73	YES	P16649.6-P22579.6.tgz	P16649.6	P22579.6
YLR180W	YMR186W	P10659.1	P15108.6	compl_model	part_model	1426.58	YES	P10659.1-P15108.6.tgz	P15108.6	P10659.1
YDL230W	YNL106C	P25044.1	P50942.3	compl_model	part_model	1426.55	YES	P25044.1-P50942.3.tgz	P50942.3	P25044.1
YDR394W	YDR394W	P33298.3	P33298.3	part_model	part_model	1426.43	YES	P33298.3-P33298.3.tgz	P33298.3	P33298.3
YKL068W	YNL298W	Q02629.1	P48562.9	part_model	part_model	1426.12	YES	P48562.9-Q02629.1.tgz	Q02629.1	P48562.9
YBR251W	YGR162W	P33759.1	P39935.7	part_model	part_model	1425.97	YES	P33759.1-P39935.7.tgz	P39935.7	P33759.1
YBL002W	YOR304W	1id3_H	Q08773.3	compl_struct	part_model	1425.9	YES	1id3_H-Q08773.3.tgz	Q08773.3	1id3_H
YDR237W	YNL185C	P36519.5	P53875.5	part_model	compl_model	1425.69	YES	P36519.5-P53875.5.tgz	P36519.5	P53875.5
YAL035W	YBR009C	P39730.13	1id3_F	part_model	compl_struct	1425.56	YES	1id3_F-P39730.13.tgz	P39730.13	1id3_F
YJL020C	YMR109W	P47068.13	Q04439.5	part_model	part_model	1425.55	YES	P47068.13-Q04439.5.tgz	Q04439.5	P47068.13
YBR245C	YBR245C	P38144.10	P38144.2	part_model	part_model	1425.54	YES	P38144.10-P38144.2.tgz	P38144.10	P38144.2
YNL061W	YPL043W	P40991.10	P37838.6	part_model	part_model	1425.32	YES	P37838.6-P40991.10.tgz	P40991.10	P37838.6
YDL051W	YPR088C	P33399.7	P20424.6	part_model	part_model	1425.02	YES	P20424.6-P33399.7.tgz	P20424.6	P33399.7
YNL330C	YPL059W	P32561.1	Q02784.2	part_model	part_model	1424.94	YES	P32561.1-Q02784.2.tgz	P32561.1	Q02784.2
YBL064C	YDR069C	P34227.9	P32571.5	part_model	part_model	1424.91	YES	P32571.5-P34227.9.tgz	P32571.5	P34227.9
YER165W	YPL160W	P04147.13	P26637.5	part_model	part_model	1424.78	YES	P04147.13-P26637.5.tgz	P26637.5	P04147.13
YGL242C	YKR099W	P53066.5	P22035.2	part_model	part_model	1424.24	YES	P22035.2-P53066.5.tgz	P22035.2	P53066.5
YDR207C	YNL330C	P39001.4	P32561.1	part_model	part_model	1424.1	YES	P32561.1-P39001.4.tgz	P32561.1	P39001.4
YGR214W	YLR180W	P32905.3	P10659.1	part_model	compl_model	1423.93	YES	P10659.1-P32905.3.tgz	P10659.1	P32905.3
YNL093W	YOR089C	P36019.4	P36017.10	part_model	compl_model	1423.74	YES	P36017.10-P36019.4.tgz	P36017.10	P36019.4
YHR039C	YNR051C	P38694.2	P53741.1	part_model	part_model	1423.48	YES	P38694.2-P53741.1.tgz	P38694.2	P53741.1
YER133W	YKR002W	P32598.4	3c66_B	compl_model	compl_struct	1422.99	YES	3c66_B-P32598.4.tgz	3c66_B	P32598.4
YDR145W	YGL112C	Q03761.3	P53040.2	part_model	part_model	1422.95	YES	P53040.2-Q03761.3.tgz	Q03761.3	P53040.2
YER094C	YGR135W	3e47_W	3e47_P	compl_struct	compl_struct	1422.74	YES	3e47_P-3e47_W.tgz	3e47_P	3e47_W
YGL128C	YMR213W	P52868.4	Q03654.5	part_model	part_model	1422.58	YES	P52868.4-Q03654.5.tgz	Q03654.5	P52868.4
YBR048W	YGR214W	P26781.2	P32905.3	part_model	part_model	1422.58	YES	P26781.2-P32905.3.tgz	P32905.3	P26781.2
YNL298W	YPL115C	P48562.12	P32873.6	part_model	part_model	1422.52	YES	P32873.6-P48562.12.tgz	P48562.12	P32873.6
YAL035W	YDL014W	P39730.13	P15646.6	part_model	part_model	1421.96	YES	P15646.6-P39730.13.tgz	P39730.13	P15646.6
YFL039C	YMR092C	1yvn_A	1pi6_A	compl_struct	compl_struct	1421.9	YES	1pi6_A-1yvn_A.tgz	1pi6_A	1yvn_A
YBR025C	YGL048C	P38219.1	Q01939.1	compl_model	compl_model	1421.89	YES	P38219.1-Q01939.1.tgz	Q01939.1	P38219.1
YCL040W	YML099C	P17709.6	P05085.1	compl_model	part_model	1421.8	YES	P05085.1-P17709.6.tgz	P17709.6	P05085.1
YBR261C	YMR021C	P38340.1	P35192.2	compl_model	part_model	1421.75	YES	P35192.2-P38340.1.tgz	P38340.1	P35192.2
YCR088W	YNL298W	P15891.3	P48562.12	part_model	part_model	1421.58	YES	P15891.3-P48562.12.tgz	P48562.12	P15891.3
YDR430C	YNL071W	P32898.9	P12695.13	compl_model	part_model	1421.29	YES	P12695.13-P32898.9.tgz	P32898.9	P12695.13
YDR243C	YDR388W	P23394.2	P39743.13	part_model	part_model	1421.08	YES	P23394.2-P39743.13.tgz	P23394.2	P39743.13
YAR007C	YER095W	P22336.2	P25454.2	part_model	part_model	1421.05	YES	P22336.2-P25454.2.tgz	P25454.2	P22336.2
YDR429C	YPR086W	Q04067.6	P29055.10	part_model	part_model	1421.04	YES	P29055.10-Q04067.6.tgz	P29055.10	Q04067.6
YBL105C	YNL088W	P24583.21	P06786.2	part_model	part_model	1420.87	YES	P06786.2-P24583.21.tgz	P06786.2	P24583.21
YHR030C	YLR182W	Q00772.3	P09959.8	part_model	part_model	1420.82	YES	P09959.8-Q00772.3.tgz	Q00772.3	P09959.8
YHR086W	YPL178W	Q00539.21	Q08920.6	part_model	part_model	1420.48	YES	Q00539.21-Q08920.6.tgz	Q08920.6	Q00539.21
YGL049C	YHR086W	P39936.7	Q00539.21	part_model	part_model	1420.43	YES	P39936.7-Q00539.21.tgz	P39936.7	Q00539.21
YIL035C	YOR061W	P15790.5	P19454.1	compl_model	compl_model	1419.96	YES	P15790.5-P19454.1.tgz	P15790.5	P19454.1
YBR009C	YGR162W	1id3_F	P39935.7	compl_struct	part_model	1419.69	YES	1id3_F-P39935.7.tgz	P39935.7	1id3_F
YBL007C	YOR181W	P32790.12	Q12446.1	part_model	part_model	1419.33	YES	P32790.12-Q12446.1.tgz	Q12446.1	P32790.12
YHL004W	YMR188C	P32902.2	Q03246.6	part_model	part_model	1419.12	YES	P32902.2-Q03246.6.tgz	P32902.2	Q03246.6
YER095W	YGR240C	P25454.2	P16861.6	part_model	part_model	1419.1	YES	P16861.6-P25454.2.tgz	P16861.6	P25454.2
YKL129C	YMR109W	P36006.15	Q04439.11	part_model	part_model	1419.1	YES	P36006.15-Q04439.11.tgz	P36006.15	Q04439.11
YKL190W	YML057W	P25296.8	P14747.5	compl_model	part_model	1418.97	YES	P14747.5-P25296.8.tgz	P14747.5	P25296.8
YBR009C	YIL126W	1id3_F	P32597.13	compl_struct	part_model	1418.92	YES	1id3_F-P32597.13.tgz	P32597.13	1id3_F
YFL039C	YLR429W	1yvn_A	Q06440.9	compl_struct	part_model	1418.7	YES	1yvn_A-Q06440.9.tgz	Q06440.9	1yvn_A
YER095W	YGL245W	P25454.2	P46655.6	part_model	part_model	1418.06	YES	P25454.2-P46655.6.tgz	P46655.6	P25454.2
YDR419W	YGL115W	Q04049.1	2qlv_F	part_model	compl_struct	1417.84	YES	2qlv_F-Q04049.1.tgz	Q04049.1	2qlv_F
YLR262C	YMR186W	Q99260.1	P15108.6	compl_model	part_model	1417.78	YES	P15108.6-Q99260.1.tgz	P15108.6	Q99260.1
YJL176C	YPL016W	P32591.4	P09547.4	part_model	part_model	1417.24	YES	P09547.4-P32591.4.tgz	P09547.4	P32591.4
YJR063W	YOR224C	P32529.3	3cqz_H	part_model	compl_struct	1417.24	YES	3cqz_H-P32529.3.tgz	3cqz_H	P32529.3
YBL056W	YGR240C	P34221.2	P16861.6	part_model	part_model	1417	YES	P16861.6-P34221.2.tgz	P16861.6	P34221.2
YBR261C	YPL069C	P38340.1	2z7i_B	compl_model	compl_struct	1416.95	YES	2z7i_B-P38340.1.tgz	2z7i_B	P38340.1
YBR261C	YOR108W	P38340.1	Q12166.1	compl_model	compl_model	1416.84	YES	P38340.1-Q12166.1.tgz	Q12166.1	P38340.1
YBR009C	YDL070W	1id3_F	Q07442.4	compl_struct	part_model	1416.65	YES	1id3_F-Q07442.4.tgz	Q07442.4	1id3_F
YJL001W	YMR314W	3e47_N	3e47_S	compl_struct	compl_struct	1416.54	YES	3e47_N-3e47_S.tgz	3e47_S	3e47_N
YDL229W	YNL135C	P11484.2	1yat_A	compl_model	compl_struct	1416.54	YES	1yat_A-P11484.2.tgz	P11484.2	1yat_A
YKR048C	YOL059W	2ayu_A	P41911.3	compl_struct	part_model	1416.51	YES	2ayu_A-P41911.3.tgz	P41911.3	2ayu_A
YGL221C	YNL189W	P53081.3	1wa5_B	part_model	compl_struct	1416.08	YES	1wa5_B-P53081.3.tgz	1wa5_B	P53081.3
YDL203C	YER125W	Q07622.10	P39940.13	part_model	part_model	1416.06	YES	P39940.13-Q07622.10.tgz	Q07622.10	P39940.13
YOL004W	YPL181W	P22579.6	Q08923.2	part_model	part_model	1416.05	YES	P22579.6-Q08923.2.tgz	P22579.6	Q08923.2
YNL061W	YPL211W	P40991.10	Q08962.1	part_model	compl_model	1416.04	YES	P40991.10-Q08962.1.tgz	P40991.10	Q08962.1
YBR118W	YBR176W	2b7c_A	P38122.2	compl_struct	part_model	1416.04	YES	2b7c_A-P38122.2.tgz	2b7c_A	P38122.2
YGR220C	YPL183W-A	P31334.4	O14464.1	part_model	part_model	1415.56	YES	O14464.1-P31334.4.tgz	P31334.4	O14464.1
YJR131W	YKR072C	1g6i_A	P36024.4	compl_struct	part_model	1415.55	YES	1g6i_A-P36024.4.tgz	1g6i_A	P36024.4
YBR094W	YOR167C	P38254.4	Q3E7X9.3	part_model	compl_model	1415.52	YES	P38254.4-Q3E7X9.3.tgz	P38254.4	Q3E7X9.3
YMR146C	YPR086W	P40217.7	P29055.10	part_model	part_model	1414.59	YES	P29055.10-P40217.7.tgz	P29055.10	P40217.7
YIL118W	YOR326W	Q00245.3	P19524.16	compl_model	part_model	1414.37	YES	P19524.16-Q00245.3.tgz	P19524.16	Q00245.3
YJL033W	YKR002W	P20448.2	3c66_B	part_model	compl_struct	1414.37	YES	3c66_B-P20448.2.tgz	3c66_B	P20448.2
YGL245W	YKL081W	P46655.6	P36008.5	part_model	part_model	1414.32	YES	P36008.5-P46655.6.tgz	P46655.6	P36008.5
YJR068W	YMR078C	1sxj_D	P49956.4	compl_struct	part_model	1413.58	YES	1sxj_D-P49956.4.tgz	1sxj_D	P49956.4
YLR377C	YNL189W	P09201.3	1wa5_B	compl_model	compl_struct	1413	YES	1wa5_B-P09201.3.tgz	1wa5_B	P09201.3
YDR044W	YGL112C	1txn_B	P53040.2	compl_struct	part_model	1412.94	YES	1txn_B-P53040.2.tgz	1txn_B	P53040.2
YAR019C	YMR001C	P27636.2	P32562.5	part_model	part_model	1412.85	YES	P27636.2-P32562.5.tgz	P32562.5	P27636.2
YBR080C	YBR080C	P18759.4	P18759.5	part_model	part_model	1412.49	YES	P18759.4-P18759.5.tgz	P18759.5	P18759.4
YBR084W	YBR143C	P09440.6	P12385.1	part_model	compl_model	1412.46	YES	P09440.6-P12385.1.tgz	P12385.1	P09440.6
YDL185W	YGR155W	P17255.6	P32582.3	part_model	part_model	1412.03	YES	P17255.6-P32582.3.tgz	P17255.6	P32582.3
YMR304W	YMR304W	P50101.6	P50101.6	part_model	part_model	1411.93	YES	P50101.6-P50101.6.tgz	P50101.6	P50101.6
YJR159W	YNL189W	P35497.7	1wa5_B	compl_model	compl_struct	1411.79	YES	1wa5_B-P35497.7.tgz	1wa5_B	P35497.7
YKL081W	YKL081W	P36008.9	P36008.9	part_model	part_model	1411.56	YES	P36008.9-P36008.9.tgz	P36008.9	P36008.9
YBR212W	YIR037W	P32831.4	3cmi_A	part_model	compl_struct	1411.16	YES	3cmi_A-P32831.4.tgz	3cmi_A	P32831.4
YCL037C	YPR088C	P25567.3	P20424.6	part_model	part_model	1410.91	YES	P20424.6-P25567.3.tgz	P20424.6	P25567.3
YDR127W	YGL048C	P08566.12	Q01939.1	part_model	compl_model	1410.89	YES	P08566.12-Q01939.1.tgz	P08566.12	Q01939.1
YCL011C	YDL084W	P25555.18	Q07478.6	part_model	part_model	1410.86	YES	P25555.18-Q07478.6.tgz	Q07478.6	P25555.18
YBR200W	YLR229C	P29366.1	P19073.1	part_model	compl_model	1410.81	YES	P19073.1-P29366.1.tgz	P19073.1	P29366.1
YHR183W	YNL014W	2p4q_A	P53978.3	compl_struct	part_model	1410.57	YES	2p4q_A-P53978.3.tgz	2p4q_A	P53978.3
YER148W	YOR061W	1rm1_A	P19454.1	compl_struct	compl_model	1410.52	YES	1rm1_A-P19454.1.tgz	P19454.1	1rm1_A
YER118C	YKL086W	P40073.3	P36077.2	part_model	compl_model	1410.38	YES	P36077.2-P40073.3.tgz	P36077.2	P40073.3
YER164W	YOR304W	P32657.5	Q08773.1	part_model	part_model	1410.14	YES	P32657.5-Q08773.1.tgz	P32657.5	Q08773.1
YBL002W	YIL126W	1id3_H	P32597.13	compl_struct	part_model	1409.8	YES	1id3_H-P32597.13.tgz	P32597.13	1id3_H
YBL056W	YBL056W	P34221.2	P34221.2	part_model	part_model	1409.68	YES	P34221.2-P34221.2.tgz	P34221.2	P34221.2
YDL192W	YER165W	P11076.3	P04147.10	compl_model	part_model	1409.54	YES	P04147.10-P11076.3.tgz	P11076.3	P04147.10
YJL020C	YKL129C	P47068.13	P36006.15	part_model	part_model	1409.49	YES	P36006.15-P47068.13.tgz	P36006.15	P47068.13
YCL037C	YGR162W	P25567.3	P39935.7	part_model	part_model	1409.07	YES	P25567.3-P39935.7.tgz	P39935.7	P25567.3
YGR244C	YOR142W	P53312.4	P53598.2	compl_model	compl_model	1408.96	YES	P53312.4-P53598.2.tgz	P53312.4	P53598.2
YBR089C-A	YOR116C	P11633.3	P04051.1	part_model	compl_model	1408.84	YES	P04051.1-P11633.3.tgz	P04051.1	P11633.3
YPL111W	YPL160W	P00812.7	P26637.5	compl_model	part_model	1408.67	YES	P00812.7-P26637.5.tgz	P26637.5	P00812.7
YIL061C	YKL012W	Q00916.6	P33203.3	part_model	part_model	1408.67	YES	P33203.3-Q00916.6.tgz	Q00916.6	P33203.3
YIL109C	YKL068W	1m2v_B	Q02629.1	compl_struct	part_model	1408.62	YES	1m2v_B-Q02629.1.tgz	1m2v_B	Q02629.1
YBR154C	YIL021W	3cqz_E	3cqz_C	compl_struct	compl_struct	1408.55	YES	3cqz_C-3cqz_E.tgz	3cqz_C	3cqz_E
YDR388W	YJL102W	P39743.13	P39677.2	part_model	compl_model	1408.14	YES	P39677.2-P39743.13.tgz	P39677.2	P39743.13
YCR084C	YKL213C	P16649.6	P36037.5	part_model	part_model	1408.08	YES	P16649.6-P36037.5.tgz	P16649.6	P36037.5
YHR102W	YNL267W	P38692.5	P39104.3	part_model	part_model	1407.95	YES	P38692.5-P39104.3.tgz	P38692.5	P39104.3
YDL059C	YGR252W	Q12223.2	Q03330.3	part_model	part_model	1407.95	YES	Q03330.3-Q12223.2.tgz	Q12223.2	Q03330.3
YML085C	YML124C	P09733.1	P09734.1	compl_model	compl_model	1407.92	YES	P09733.1-P09734.1.tgz	P09733.1	P09734.1
YFR047C	YNL189W	3c2v_A	1wa5_B	compl_struct	compl_struct	1407.41	YES	1wa5_B-3c2v_A.tgz	1wa5_B	3c2v_A
YAR019C	YML064C	P27636.2	P38987.4	part_model	part_model	1407.04	YES	P27636.2-P38987.4.tgz	P27636.2	P38987.4
YBR073W	YKR072C	P38086.3	P36024.4	part_model	part_model	1407.01	YES	P36024.4-P38086.3.tgz	P38086.3	P36024.4
YLR229C	YNL298W	P19073.1	P48562.9	compl_model	part_model	1406.94	YES	P19073.1-P48562.9.tgz	P19073.1	P48562.9
YFL017W-A	YIL061C	P40204.1	Q00916.6	part_model	part_model	1406.8	YES	P40204.1-Q00916.6.tgz	Q00916.6	P40204.1
YFR010W	YOR117W	P43593.2	P33297.7	part_model	compl_model	1406.76	YES	P33297.7-P43593.2.tgz	P43593.2	P33297.7
YMR024W	YNL284C	P36516.3	P36520.2	part_model	part_model	1406.65	YES	P36516.3-P36520.2.tgz	P36520.2	P36516.3
YHR030C	YLR442C	Q00772.3	P06701.1	part_model	part_model	1406.59	YES	P06701.1-Q00772.3.tgz	Q00772.3	P06701.1
YGR253C	YJL001W	3e47_R	3e47_N	compl_struct	compl_struct	1406.52	YES	3e47_N-3e47_R.tgz	3e47_R	3e47_N
YOR202W	YPR016C	P06633.1	1g62_A	compl_model	compl_struct	1406.37	YES	1g62_A-P06633.1.tgz	1g62_A	P06633.1
YLR229C	YOR127W	P19073.1	P39083.6	compl_model	part_model	1406.36	YES	P19073.1-P39083.6.tgz	P39083.6	P19073.1
YER081W	YIL074C	P40054.4	P40510.1	part_model	part_model	1406.36	YES	P40054.4-P40510.1.tgz	P40054.4	P40510.1
YER006W	YPL093W	P40010.8	Q02892.7	part_model	part_model	1406.25	YES	P40010.8-Q02892.7.tgz	P40010.8	Q02892.7
YBL084C	YGL240W	P38042.4	P53068.1	part_model	part_model	1406.23	YES	P38042.4-P53068.1.tgz	P53068.1	P38042.4
YER136W	YFL005W	3cpj_G	3cph_A	compl_struct	compl_struct	1405.9	YES	3cph_A-3cpj_G.tgz	3cpj_G	3cph_A
YER111C	YHR030C	P25302.9	Q00772.3	part_model	part_model	1405.85	YES	P25302.9-Q00772.3.tgz	Q00772.3	P25302.9
YIL033C	YKL166C	P07278.3	P05986.1	part_model	part_model	1405.51	YES	P05986.1-P07278.3.tgz	P05986.1	P07278.3
YFL017W-A	YLR298C	P40204.1	Q05900.1	part_model	part_model	1405.2	YES	P40204.1-Q05900.1.tgz	P40204.1	Q05900.1
YBL105C	YBL105C	P24583.8	P24583.8	part_model	part_model	1405.16	YES	P24583.8-P24583.8.tgz	P24583.8	P24583.8
YBL007C	YER125W	P32790.6	P39940.5	part_model	part_model	1405.07	YES	P32790.6-P39940.5.tgz	P39940.5	P32790.6
YBR261C	YNL239W	P38340.1	3gcb_A	compl_model	compl_struct	1404.74	YES	3gcb_A-P38340.1.tgz	3gcb_A	P38340.1
YFL037W	YML085C	P02557.1	P09733.1	compl_model	compl_model	1404.39	YES	P02557.1-P09733.1.tgz	P09733.1	P02557.1
YFR028C	YMR001C	Q00684.9	P32562.5	part_model	part_model	1403.78	YES	P32562.5-Q00684.9.tgz	Q00684.9	P32562.5
YLL008W	YPL043W	P32892.11	P37838.8	part_model	part_model	1403.76	YES	P32892.11-P37838.8.tgz	P32892.11	P37838.8
YER029C	YIL061C	P40018.2	Q00916.6	part_model	part_model	1403.66	YES	P40018.2-Q00916.6.tgz	P40018.2	Q00916.6
YER148W	YKL058W	1rm1_A	1ytf_D	compl_struct	compl_struct	1403.56	YES	1rm1_A-1ytf_D.tgz	1rm1_A	1ytf_D
YGL181W	YMR182C	P40956.1	Q00453.1	part_model	part_model	1402.86	YES	P40956.1-Q00453.1.tgz	P40956.1	Q00453.1
YBL039C	YGL048C	P28274.4	Q01939.1	compl_model	compl_model	1402.84	YES	P28274.4-Q01939.1.tgz	P28274.4	Q01939.1
YBR025C	YGR214W	P38219.1	P32905.3	compl_model	part_model	1402.64	YES	P32905.3-P38219.1.tgz	P38219.1	P32905.3
YIR033W	YOL126C	P40578.7	P22133.2	part_model	compl_model	1402.48	YES	P22133.2-P40578.7.tgz	P22133.2	P40578.7
YAL035W	YMR260C	P39730.13	P38912.1	part_model	compl_model	1402.47	YES	P38912.1-P39730.13.tgz	P39730.13	P38912.1
YGR250C	YGR281W	P53316.18	P53049.15	part_model	part_model	1402.22	YES	P53049.15-P53316.18.tgz	P53049.15	P53316.18
YER094C	YOL038W	3e47_W	3e47_Q	compl_struct	compl_struct	1402.12	YES	3e47_Q-3e47_W.tgz	3e47_Q	3e47_W
YDR111C	YMR304W	P52892.1	P50101.6	part_model	part_model	1402.01	YES	P50101.6-P52892.1.tgz	P52892.1	P50101.6
YBL016W	YLR310C	2fa2_B	P04821.12	compl_struct	part_model	1401.87	YES	2fa2_B-P04821.12.tgz	2fa2_B	P04821.12
YDR062W	YER177W	P40970.7	P29311.1	part_model	part_model	1401.74	YES	P29311.1-P40970.7.tgz	P40970.7	P29311.1
YDR432W	YHR086W	Q01560.3	Q00539.21	part_model	part_model	1401.73	YES	Q00539.21-Q01560.3.tgz	Q01560.3	Q00539.21
YNL110C	YPR016C	P53927.4	1g62_A	part_model	compl_struct	1401.5	YES	1g62_A-P53927.4.tgz	1g62_A	P53927.4
YJL140W	YOL005C	2vum_D	3cqz_K	compl_struct	compl_struct	1401.49	YES	2vum_D-3cqz_K.tgz	2vum_D	3cqz_K
YER081W	YER081W	P40054.4	P40054.4	part_model	part_model	1401.24	YES	P40054.4-P40054.4.tgz	P40054.4	P40054.4
YHL004W	YJR113C	P32902.2	P47150.5	part_model	part_model	1401.17	YES	P32902.2-P47150.5.tgz	P32902.2	P47150.5
YDR419W	YDR477W	Q04049.1	P06782.5	part_model	part_model	1401.08	YES	P06782.5-Q04049.1.tgz	Q04049.1	P06782.5
YJL176C	YOR290C	P32591.4	P22082.14	part_model	part_model	1400.88	YES	P22082.14-P32591.4.tgz	P22082.14	P32591.4
YEL058W	YEL058W	P38628.5	P38628.5	compl_model	compl_model	1400.54	YES	P38628.5-P38628.5.tgz	P38628.5	P38628.5
YDL003W	YFL008W	Q12158.2	P32908.10	part_model	part_model	1400.5	YES	P32908.10-Q12158.2.tgz	P32908.10	Q12158.2
YDR172W	YER165W	P05453.2	P04147.13	part_model	part_model	1400.4	YES	P04147.13-P05453.2.tgz	P05453.2	P04147.13
YFL008W	YLR196W	P32908.10	P21304.3	part_model	part_model	1400.02	YES	P21304.3-P32908.10.tgz	P21304.3	P32908.10
YER177W	YGL181W	P29311.1	P40956.1	part_model	part_model	1399.4	YES	P29311.1-P40956.1.tgz	P29311.1	P40956.1
YCL011C	YDR432W	P25555.18	Q01560.3	part_model	part_model	1399.17	YES	P25555.18-Q01560.3.tgz	Q01560.3	P25555.18
YDR477W	YER028C	P06782.5	P39943.4	part_model	part_model	1398.99	YES	P06782.5-P39943.4.tgz	P06782.5	P39943.4
YBR261C	YMR095C	P38340.1	Q03144.3	compl_model	compl_model	1398.59	YES	P38340.1-Q03144.3.tgz	P38340.1	Q03144.3
YDR523C	YGL062W	P08458.3	P11154.10	part_model	part_model	1398.33	YES	P08458.3-P11154.10.tgz	P11154.10	P08458.3
YBR198C	YDR448W	P38129.16	Q02336.4	part_model	part_model	1398.28	YES	P38129.16-Q02336.4.tgz	P38129.16	Q02336.4
YBL105C	YPR165W	P24583.5	P06780.1	part_model	compl_model	1398.15	YES	P06780.1-P24583.5.tgz	P24583.5	P06780.1
YCL054W	YER165W	P25582.3	P04147.10	part_model	part_model	1398.1	YES	P04147.10-P25582.3.tgz	P25582.3	P04147.10
YHR108W	YJR125C	P38817.15	P47160.2	part_model	part_model	1397.86	YES	P38817.15-P47160.2.tgz	P47160.2	P38817.15
YPL214C	YPL214C	P41835.4	P41835.6	part_model	part_model	1397.65	YES	P41835.4-P41835.6.tgz	P41835.6	P41835.4
YKL188C	YNL147W	P34230.4	P53905.2	part_model	part_model	1397.58	YES	P34230.4-P53905.2.tgz	P34230.4	P53905.2
YHL004W	YMR186W	P32902.2	P15108.6	part_model	part_model	1397.38	YES	P15108.6-P32902.2.tgz	P15108.6	P32902.2
YER155C	YGL130W	P39960.1	Q01159.2	part_model	compl_model	1397.27	YES	P39960.1-Q01159.2.tgz	Q01159.2	P39960.1
YBR009C	YGR252W	1id3_F	Q03330.3	compl_struct	part_model	1397.14	YES	1id3_F-Q03330.3.tgz	Q03330.3	1id3_F
YMR290C	YNL061W	Q03532.7	P40991.10	part_model	part_model	1396.97	YES	P40991.10-Q03532.7.tgz	Q03532.7	P40991.10
YHL007C	YKL129C	Q03497.19	P36006.15	part_model	part_model	1396.74	YES	P36006.15-Q03497.19.tgz	P36006.15	Q03497.19
YBR089C-A	YOR304W	P11633.3	Q08773.3	part_model	part_model	1396.64	YES	P11633.3-Q08773.3.tgz	Q08773.3	P11633.3
YBR251W	YHL004W	P33759.1	P32902.2	part_model	part_model	1396.58	YES	P32902.2-P33759.1.tgz	P32902.2	P33759.1
YPR041W	YPR041W	P38431.1	P38431.7	part_model	part_model	1396.47	YES	P38431.1-P38431.7.tgz	P38431.1	P38431.7
YBR072W	YBR261C	P15992.4	P38340.1	part_model	compl_model	1396.13	YES	P15992.4-P38340.1.tgz	P38340.1	P15992.4
YAL035W	YLR175W	P39730.13	P33322.6	part_model	part_model	1395.64	YES	P33322.6-P39730.13.tgz	P39730.13	P33322.6
YGR135W	YMR314W	3e47_P	3e47_S	compl_struct	compl_struct	1394.86	YES	3e47_P-3e47_S.tgz	3e47_P	3e47_S
YDL022W	YDL095W	Q00055.1	P33775.2	compl_model	part_model	1394.67	YES	P33775.2-Q00055.1.tgz	Q00055.1	P33775.2
YJL011C	YNL113W	2ckz_C	P28000.1	compl_struct	part_model	1394.53	YES	2ckz_C-P28000.1.tgz	2ckz_C	P28000.1
YER148W	YGR252W	1rm1_A	Q03330.6	compl_struct	part_model	1394.39	YES	1rm1_A-Q03330.6.tgz	1rm1_A	Q03330.6
YGR063C	YOR151C	2exu_A	3cqz_B	compl_struct	compl_struct	1394.29	YES	2exu_A-3cqz_B.tgz	3cqz_B	2exu_A
YAL016W	YOR162C	P31383.1	Q12172.3	compl_model	part_model	1394.24	YES	P31383.1-Q12172.3.tgz	P31383.1	Q12172.3
YDL006W	YJL128C	P35182.6	P08018.6	compl_model	part_model	1394	YES	P08018.6-P35182.6.tgz	P08018.6	P35182.6
YCR057C	YDL014W	P25635.15	P15646.6	part_model	part_model	1393.97	YES	P15646.6-P25635.15.tgz	P15646.6	P25635.15
YAR007C	YAR007C	P22336.3	P22336.3	part_model	part_model	1393.95	YES	P22336.3-P22336.3.tgz	P22336.3	P22336.3
YDR004W	YER095W	P25301.7	P25454.2	part_model	part_model	1393.72	YES	P25301.7-P25454.2.tgz	P25454.2	P25301.7
YAL003W	YBR118W	P32471.2	2b7c_A	part_model	compl_struct	1393.45	YES	2b7c_A-P32471.2.tgz	2b7c_A	P32471.2
YER013W	YMR213W	P24384.2	Q03654.5	part_model	part_model	1393.42	YES	P24384.2-Q03654.5.tgz	Q03654.5	P24384.2
YER070W	YHR169W	2zlg_A	P38719.2	compl_struct	part_model	1393.35	YES	2zlg_A-P38719.2.tgz	2zlg_A	P38719.2
YDL007W	YGL048C	P40327.1	Q01939.1	part_model	compl_model	1393.19	YES	P40327.1-Q01939.1.tgz	Q01939.1	P40327.1
YDR225W	YDR243C	1id3_G	P23394.2	compl_struct	part_model	1393.18	YES	1id3_G-P23394.2.tgz	P23394.2	1id3_G
YJL053W	YOR069W	P40335.1	Q92331.5	compl_model	part_model	1393.07	YES	P40335.1-Q92331.5.tgz	P40335.1	Q92331.5
YJL112W	YKL189W	P47025.12	P32464.3	part_model	part_model	1393.01	YES	P32464.3-P47025.12.tgz	P32464.3	P47025.12
YMR109W	YMR109W	Q04439.11	Q04439.5	part_model	part_model	1392.91	YES	Q04439.11-Q04439.5.tgz	Q04439.5	Q04439.11
YHR086W	YLR249W	Q00539.20	2ix8_A	part_model	compl_struct	1392.84	YES	2ix8_A-Q00539.20.tgz	2ix8_A	Q00539.20
YNL137C	YPL013C	P27929.3	Q02608.2	part_model	part_model	1392.8	YES	P27929.3-Q02608.2.tgz	P27929.3	Q02608.2
YIL033C	YPL203W	P07278.3	P06245.5	part_model	part_model	1392.65	YES	P06245.5-P07278.3.tgz	P06245.5	P07278.3
YEL034W	YOL059W	P23301.2	P41911.3	part_model	part_model	1392.21	YES	P23301.2-P41911.3.tgz	P41911.3	P23301.2
YDL229W	YDR172W	P11484.2	P05453.2	compl_model	part_model	1392.15	YES	P05453.2-P11484.2.tgz	P11484.2	P05453.2
YIL126W	YLR357W	P32597.13	Q06488.1	part_model	part_model	1392.04	YES	P32597.13-Q06488.1.tgz	P32597.13	Q06488.1
YER165W	YOL149W	P04147.13	1q67_B	part_model	compl_struct	1391.89	YES	1q67_B-P04147.13.tgz	1q67_B	P04147.13
YGL019W	YNL088W	P43639.3	P06786.2	part_model	part_model	1391.67	YES	P06786.2-P43639.3.tgz	P06786.2	P43639.3
YBR025C	YKL081W	P38219.1	P36008.9	compl_model	part_model	1391.62	YES	P36008.9-P38219.1.tgz	P38219.1	P36008.9
YLR175W	YPL043W	P33322.6	P37838.8	part_model	part_model	1391.58	YES	P33322.6-P37838.8.tgz	P33322.6	P37838.8
YOR224C	YPR187W	3cqz_H	3cqz_F	compl_struct	compl_struct	1391.54	YES	3cqz_F-3cqz_H.tgz	3cqz_H	3cqz_F
YGL181W	YHR016C	P40956.1	P32793.4	part_model	part_model	1391.43	YES	P32793.4-P40956.1.tgz	P40956.1	P32793.4
YER007W	YML085C	P39937.15	P09733.1	part_model	compl_model	1391.37	YES	P09733.1-P39937.15.tgz	P09733.1	P39937.15
YGR218W	YLR293C	P30822.2	P32835.2	part_model	part_model	1390.84	YES	P30822.2-P32835.2.tgz	P30822.2	P32835.2
YBR154C	YOR224C	3cqz_E	3cqz_H	compl_struct	compl_struct	1390.55	YES	3cqz_E-3cqz_H.tgz	3cqz_E	3cqz_H
YPL248C	YPR086W	P04386.2	P29055.10	part_model	part_model	1390.22	YES	P04386.2-P29055.10.tgz	P29055.10	P04386.2
YDR448W	YGR195W	Q02336.2	P46948.5	part_model	compl_model	1389.64	YES	P46948.5-Q02336.2.tgz	P46948.5	Q02336.2
YBR200W	YHL007C	P29366.1	Q03497.19	part_model	part_model	1389.37	YES	P29366.1-Q03497.19.tgz	Q03497.19	P29366.1
YKL101W	YLR113W	P34244.3	P32485.2	part_model	part_model	1389.19	YES	P32485.2-P34244.3.tgz	P32485.2	P34244.3
YGR162W	YLR175W	P39935.7	P33322.6	part_model	part_model	1388.73	YES	P33322.6-P39935.7.tgz	P33322.6	P39935.7
YBL058W	YLR377C	P34223.1	P09201.3	part_model	compl_model	1388.5	YES	P09201.3-P34223.1.tgz	P09201.3	P34223.1
YML065W	YPL001W	P54784.4	Q12341.2	part_model	part_model	1388.44	YES	P54784.4-Q12341.2.tgz	Q12341.2	P54784.4
YDR173C	YMR042W	2if8_B	P07249.1	compl_struct	part_model	1388.44	YES	2if8_B-P07249.1.tgz	2if8_B	P07249.1
YLL008W	YNL061W	P32892.11	P40991.10	part_model	part_model	1388.26	YES	P32892.11-P40991.10.tgz	P32892.11	P40991.10
YBL038W	YOR150W	P38064.5	Q12487.4	part_model	part_model	1388.09	YES	P38064.5-Q12487.4.tgz	P38064.5	Q12487.4
YNL061W	YPL043W	P40991.10	P37838.8	part_model	part_model	1387.84	YES	P37838.8-P40991.10.tgz	P40991.10	P37838.8
YJL026W	YJL115W	1smq_D	P32447.1	compl_struct	part_model	1387.72	YES	1smq_D-P32447.1.tgz	1smq_D	P32447.1
YBL007C	YOR181W	P32790.1	Q12446.1	part_model	part_model	1387.36	YES	P32790.1-Q12446.1.tgz	Q12446.1	P32790.1
YGL049C	YNL016W	P39936.7	P32588.2	part_model	part_model	1387.33	YES	P32588.2-P39936.7.tgz	P39936.7	P32588.2
YBR143C	YBR143C	P12385.1	P12385.1	compl_model	compl_model	1386.78	YES	P12385.1-P12385.1.tgz	P12385.1	P12385.1
YER114C	YNL298W	P39969.24	P48562.9	part_model	part_model	1386.52	YES	P39969.24-P48562.9.tgz	P39969.24	P48562.9
YDR394W	YGR232W	P33298.3	2dzo_C	part_model	compl_struct	1386.47	YES	2dzo_C-P33298.3.tgz	P33298.3	2dzo_C
YBR009C	YCR084C	1id3_F	P16649.6	compl_struct	part_model	1386.46	YES	1id3_F-P16649.6.tgz	P16649.6	1id3_F
YBL038W	YER155C	P38064.5	P39960.1	part_model	part_model	1386.26	YES	P38064.5-P39960.1.tgz	P39960.1	P38064.5
YIL043C	YJR094W-A	P38626.4	1s1i_9	part_model	compl_struct	1385.82	NO	1s1i_9-P38626.4.tgz	P38626.4	1s1i_9
YIL035C	YIL035C	P15790.5	P15790.5	compl_model	compl_model	1385.61	NO	P15790.5-P15790.5.tgz	P15790.5	P15790.5
YDL161W	YGL206C	Q12518.2	P22137.7	part_model	part_model	1385.53	NO	P22137.7-Q12518.2.tgz	P22137.7	Q12518.2
YDR432W	YPL178W	Q01560.2	Q08920.6	part_model	part_model	1385.38	NO	Q01560.2-Q08920.6.tgz	Q08920.6	Q01560.2
YHR016C	YOR181W	P32793.4	Q12446.1	part_model	part_model	1385.34	NO	P32793.4-Q12446.1.tgz	Q12446.1	P32793.4
YER036C	YJL138C	P40024.12	2vsx_B	part_model	compl_struct	1385.3	NO	2vsx_B-P40024.12.tgz	2vsx_B	P40024.12
YLR208W	YPR107C	2pm6_D	Q06102.3	compl_struct	part_model	1385.16	NO	2pm6_D-Q06102.3.tgz	2pm6_D	Q06102.3
YOL013C	YPR069C	Q08109.3	Q12074.5	part_model	compl_model	1385.16	NO	Q08109.3-Q12074.5.tgz	Q12074.5	Q08109.3
YOL041C	YPL043W	Q08208.7	P37838.8	part_model	part_model	1385.07	NO	P37838.8-Q08208.7.tgz	Q08208.7	P37838.8
YDR432W	YNL189W	Q01560.3	1wa5_B	part_model	compl_struct	1384.88	NO	1wa5_B-Q01560.3.tgz	1wa5_B	Q01560.3
YDR212W	YIL142W	P12612.1	P39076.2	compl_model	compl_model	1384.87	NO	P12612.1-P39076.2.tgz	P12612.1	P39076.2
YMR075W	YOL004W	Q04779.6	P22579.2	part_model	part_model	1384.77	NO	P22579.2-Q04779.6.tgz	P22579.2	Q04779.6
YBL007C	YNL238W	P32790.6	P13134.2	part_model	part_model	1384.66	NO	P13134.2-P32790.6.tgz	P13134.2	P32790.6
YGL044C	YHR174W	P25299.5	P00925.17	part_model	compl_model	1384.5	NO	P00925.17-P25299.5.tgz	P00925.17	P25299.5
YBR261C	YGR267C	P38340.1	P51601.5	compl_model	part_model	1384.48	NO	P38340.1-P51601.5.tgz	P38340.1	P51601.5
YCR072C	YCR072C	P25382.3	P25382.3	part_model	part_model	1383.8	NO	P25382.3-P25382.3.tgz	P25382.3	P25382.3
YNL138W	YOR122C	P17555.6	1ypr_B	part_model	compl_struct	1383.59	NO	1ypr_B-P17555.6.tgz	P17555.6	1ypr_B
YFL017C	YGR135W	1i21_Y	3e47_P	compl_struct	compl_struct	1383.41	NO	1i21_Y-3e47_P.tgz	3e47_P	1i21_Y
YDL007W	YDR394W	P40327.1	P33298.3	part_model	part_model	1383.21	NO	P33298.3-P40327.1.tgz	P33298.3	P40327.1
YJR109C	YOR303W	P03965.4	P07258.9	compl_model	compl_model	1383.05	NO	P03965.4-P07258.9.tgz	P03965.4	P07258.9
YDR429C	YMR146C	Q04067.6	P40217.7	part_model	part_model	1383.05	NO	P40217.7-Q04067.6.tgz	Q04067.6	P40217.7
YDR292C	YDR292C	P32916.1	P32916.5	part_model	part_model	1382.59	NO	P32916.1-P32916.5.tgz	P32916.1	P32916.5
YOL086C	YPR180W	2hcy_D	Q06624.1	compl_struct	compl_model	1382.55	NO	2hcy_D-Q06624.1.tgz	2hcy_D	Q06624.1
YLR090W	YPR036W	P39102.4	1ho8_A	part_model	compl_struct	1382.11	NO	1ho8_A-P39102.4.tgz	1ho8_A	P39102.4
YAR007C	YAR007C	P22336.2	P22336.2	part_model	part_model	1382.03	NO	P22336.2-P22336.2.tgz	P22336.2	P22336.2
YJL020C	YMR109W	P47068.13	Q04439.11	part_model	part_model	1381.8	NO	P47068.13-Q04439.11.tgz	P47068.13	Q04439.11
YDL160C	YNL147W	P39517.9	P53905.2	part_model	part_model	1381.78	NO	P39517.9-P53905.2.tgz	P39517.9	P53905.2
YIL021W	YJL140W	3cqz_C	2vum_D	compl_struct	compl_struct	1381.68	NO	2vum_D-3cqz_C.tgz	3cqz_C	2vum_D
YGR252W	YPL181W	Q03330.6	Q08923.2	part_model	part_model	1381.37	NO	Q03330.6-Q08923.2.tgz	Q03330.6	Q08923.2
YGR286C	YMR070W	P32451.1	P54785.8	part_model	part_model	1381.25	NO	P32451.1-P54785.8.tgz	P32451.1	P54785.8
YBL105C	YBL105C	P24583.21	P24583.8	part_model	part_model	1381.2	NO	P24583.21-P24583.8.tgz	P24583.21	P24583.8
YGL130W	YNL088W	Q01159.2	P06786.2	compl_model	part_model	1381.14	NO	P06786.2-Q01159.2.tgz	Q01159.2	P06786.2
YGL238W	YLR293C	1z3h_B	P32835.2	compl_struct	part_model	1380.89	NO	1z3h_B-P32835.2.tgz	1z3h_B	P32835.2
YBL039C	YGR124W	P28274.4	P49090.5	compl_model	compl_model	1380.38	NO	P28274.4-P49090.5.tgz	P28274.4	P49090.5
YHR147C	YNL284C	P32904.1	P36520.2	part_model	part_model	1380.37	NO	P32904.1-P36520.2.tgz	P32904.1	P36520.2
YBL026W	YER112W	P38203.3	P40070.4	part_model	part_model	1380.27	NO	P38203.3-P40070.4.tgz	P40070.4	P38203.3
YBR009C	YMR043W	1id3_F	P11746.2	compl_struct	part_model	1380.26	NO	1id3_F-P11746.2.tgz	1id3_F	P11746.2
YBR175W	YHR064C	P38123.3	P38788.5	compl_model	compl_model	1380.18	NO	P38123.3-P38788.5.tgz	P38788.5	P38123.3
YIL061C	YLR275W	Q00916.6	Q06217.4	part_model	part_model	1379.89	NO	Q00916.6-Q06217.4.tgz	Q06217.4	Q00916.6
YAL035W	YGL130W	P39730.13	Q01159.2	part_model	compl_model	1379.86	NO	P39730.13-Q01159.2.tgz	P39730.13	Q01159.2
YBR274W	YJL036W	P38147.2	P47057.3	part_model	part_model	1379.54	NO	P38147.2-P47057.3.tgz	P38147.2	P47057.3
YBR025C	YNL088W	P38219.1	P06786.3	compl_model	part_model	1379.4	NO	P06786.3-P38219.1.tgz	P06786.3	P38219.1
YMR078C	YNL290W	P49956.4	1sxj_C	part_model	compl_struct	1379.36	NO	1sxj_C-P49956.4.tgz	1sxj_C	P49956.4
YLL024C	YPL160W	P10592.5	P26637.5	part_model	part_model	1379.31	NO	P10592.5-P26637.5.tgz	P26637.5	P10592.5
YDR092W	YLR032W	2gmi_A	P32849.12	compl_struct	part_model	1378.89	NO	2gmi_A-P32849.12.tgz	P32849.12	2gmi_A
YER118C	YJL128C	P40073.3	P08018.6	part_model	part_model	1378.74	NO	P08018.6-P40073.3.tgz	P08018.6	P40073.3
YGL242C	YMR109W	P53066.5	Q04439.5	part_model	part_model	1378.55	NO	P53066.5-Q04439.5.tgz	Q04439.5	P53066.5
YKR068C	YMR186W	3cue_W	P15108.6	compl_struct	part_model	1378.54	NO	3cue_W-P15108.6.tgz	P15108.6	3cue_W
YIL046W	YJR131W	P39014.14	1g6i_A	part_model	compl_struct	1378.38	NO	1g6i_A-P39014.14.tgz	1g6i_A	P39014.14
YNL088W	YOR061W	P06786.3	P19454.1	part_model	compl_model	1378.23	NO	P06786.3-P19454.1.tgz	P06786.3	P19454.1
YLR006C	YNR031C	Q07084.13	P53599.6	part_model	part_model	1378.16	NO	P53599.6-Q07084.13.tgz	P53599.6	Q07084.13
YHR023W	YHR023W	P08964.12	P08964.12	part_model	part_model	1377.9	NO	P08964.12-P08964.12.tgz	P08964.12	P08964.12
YER165W	YOL149W	P04147.10	1q67_B	part_model	compl_struct	1377.77	NO	1q67_B-P04147.10.tgz	1q67_B	P04147.10
YBL016W	YDR388W	2fa2_B	P39743.13	compl_struct	part_model	1377.67	NO	2fa2_B-P39743.13.tgz	2fa2_B	P39743.13
YGR252W	YPL016W	Q03330.3	P09547.4	part_model	part_model	1377.63	NO	P09547.4-Q03330.3.tgz	Q03330.3	P09547.4
YAL038W	YFL045C	1a3x_B	P07283.2	compl_struct	compl_model	1377.62	NO	1a3x_B-P07283.2.tgz	1a3x_B	P07283.2
YDR429C	YOR204W	Q04067.6	P06634.2	part_model	part_model	1377.6	NO	P06634.2-Q04067.6.tgz	P06634.2	Q04067.6
YBR143C	YLR429W	P12385.1	Q06440.9	compl_model	part_model	1377.52	NO	P12385.1-Q06440.9.tgz	P12385.1	Q06440.9
YGL115W	YIL035C	2qlv_F	P15790.5	compl_struct	compl_model	1377.27	NO	2qlv_F-P15790.5.tgz	P15790.5	2qlv_F
YDR394W	YOL038W	P33298.3	3e47_Q	part_model	compl_struct	1377.08	NO	3e47_Q-P33298.3.tgz	P33298.3	3e47_Q
YDL047W	YDL219W	P20604.7	Q07648.3	compl_model	compl_model	1376.82	NO	P20604.7-Q07648.3.tgz	P20604.7	Q07648.3
YJL110C	YNL021W	P42944.4	P53973.4	part_model	part_model	1376.56	NO	P42944.4-P53973.4.tgz	P53973.4	P42944.4
YER164W	YKR001C	P32657.5	P21576.1	part_model	part_model	1376.51	NO	P21576.1-P32657.5.tgz	P32657.5	P21576.1
YPR086W	YPR086W	P29055.6	P29055.6	part_model	part_model	1376.41	NO	P29055.6-P29055.6.tgz	P29055.6	P29055.6
YGL112C	YMR223W	P53040.2	P50102.2	part_model	part_model	1376.16	NO	P50102.2-P53040.2.tgz	P50102.2	P53040.2
YMR201C	YOL090W	P28519.1	P25847.2	part_model	part_model	1376.11	NO	P25847.2-P28519.1.tgz	P25847.2	P28519.1
YKL203C	YMR068W	P32600.9	Q04749.2	part_model	part_model	1375.8	NO	P32600.9-Q04749.2.tgz	Q04749.2	P32600.9
YDL059C	YER095W	Q12223.2	P25454.2	part_model	part_model	1375.67	NO	P25454.2-Q12223.2.tgz	P25454.2	Q12223.2
YBR009C	YDR174W	1id3_F	Q03973.4	compl_struct	part_model	1375.6	NO	1id3_F-Q03973.4.tgz	1id3_F	Q03973.4
YDL101C	YPL153C	P39009.18	P22216.8	part_model	part_model	1375.56	NO	P22216.8-P39009.18.tgz	P39009.18	P22216.8
YDR127W	YGR234W	P08566.21	P39676.1	part_model	compl_model	1375.45	NO	P08566.21-P39676.1.tgz	P08566.21	P39676.1
YPL043W	YPL043W	P37838.6	P37838.8	part_model	part_model	1375.27	NO	P37838.6-P37838.8.tgz	P37838.6	P37838.8
YGR056W	YIL126W	P53236.11	P32597.13	part_model	part_model	1374.98	NO	P32597.13-P53236.11.tgz	P32597.13	P53236.11
YDR292C	YDR292C	P32916.5	P32916.5	part_model	part_model	1374.96	NO	P32916.5-P32916.5.tgz	P32916.5	P32916.5
YER165W	YJL033W	P04147.10	P20448.2	part_model	part_model	1374.5	NO	P04147.10-P20448.2.tgz	P20448.2	P04147.10
YHR086W	YLR298C	Q00539.21	Q05900.1	part_model	part_model	1374.42	NO	Q00539.21-Q05900.1.tgz	Q00539.21	Q05900.1
YBL058W	YDL190C	P34223.1	2qj0_A	part_model	compl_struct	1374.35	NO	2qj0_A-P34223.1.tgz	2qj0_A	P34223.1
YER148W	YOR117W	1rm1_A	P33297.7	compl_struct	compl_model	1374.18	NO	1rm1_A-P33297.7.tgz	P33297.7	1rm1_A
YBR089C-A	YPL082C	P11633.3	P32333.15	part_model	part_model	1374.07	NO	P11633.3-P32333.15.tgz	P32333.15	P11633.3
YDL131W	YDL182W	Q12122.10	P48570.13	part_model	part_model	1373.87	NO	P48570.13-Q12122.10.tgz	Q12122.10	P48570.13
YBR118W	YPL160W	2b7c_A	P26637.5	compl_struct	part_model	1373.84	NO	2b7c_A-P26637.5.tgz	P26637.5	2b7c_A
YBL007C	YER125W	P32790.1	P39940.5	part_model	part_model	1373.33	NO	P32790.1-P39940.5.tgz	P39940.5	P32790.1
YMR109W	YOR181W	Q04439.11	Q12446.1	part_model	part_model	1373.31	NO	Q04439.11-Q12446.1.tgz	Q12446.1	Q04439.11
YOR039W	YPL174C	P38930.3	P33420.11	part_model	part_model	1373.18	NO	P33420.11-P38930.3.tgz	P38930.3	P33420.11
YGR092W	YIL106W	P22204.7	P40484.1	part_model	part_model	1373.16	NO	P22204.7-P40484.1.tgz	P22204.7	P40484.1
YHR129C	YPL174C	P38696.6	P33420.11	compl_model	part_model	1373.03	NO	P33420.11-P38696.6.tgz	P38696.6	P33420.11
YOL038W	YPL106C	3e47_Q	3c7n_A	compl_struct	compl_struct	1372.78	NO	3c7n_A-3e47_Q.tgz	3c7n_A	3e47_Q
YBR010W	YIL126W	1id3_E	P32597.13	compl_struct	part_model	1372.22	NO	1id3_E-P32597.13.tgz	P32597.13	1id3_E
YBR080C	YBR080C	P18759.4	P18759.4	part_model	part_model	1371.96	NO	P18759.4-P18759.4.tgz	P18759.4	P18759.4
YBL105C	YPR165W	P24583.21	P06780.1	part_model	compl_model	1371.75	NO	P06780.1-P24583.21.tgz	P06780.1	P24583.21
YCR057C	YHR169W	P25635.15	P38719.2	part_model	part_model	1371.34	NO	P25635.15-P38719.2.tgz	P38719.2	P25635.15
YDL029W	YDL029W	P32381.5	P32381.5	compl_model	compl_model	1371.31	NO	P32381.5-P32381.5.tgz	P32381.5	P32381.5
YCL017C	YPL135W	P25374.5	Q03020.4	part_model	part_model	1371.17	NO	P25374.5-Q03020.4.tgz	P25374.5	Q03020.4
YDL070W	YLR399C	Q07442.4	P35817.3	part_model	part_model	1371.01	NO	P35817.3-Q07442.4.tgz	P35817.3	Q07442.4
YDR127W	YMR186W	P08566.21	P15108.6	part_model	part_model	1370.75	NO	P08566.21-P15108.6.tgz	P15108.6	P08566.21
YGR218W	YMR047C	P30822.2	Q02630.3	part_model	part_model	1370.4	NO	P30822.2-Q02630.3.tgz	P30822.2	Q02630.3
YGR074W	YPR182W	Q02260.3	1n9s_N	part_model	compl_struct	1370.27	NO	1n9s_N-Q02260.3.tgz	Q02260.3	1n9s_N
YER094C	YMR314W	3e47_W	3e47_S	compl_struct	compl_struct	1370.18	NO	3e47_S-3e47_W.tgz	3e47_S	3e47_W
YBR200W	YHL007C	P29366.10	Q03497.4	part_model	part_model	1369.59	NO	P29366.10-Q03497.4.tgz	Q03497.4	P29366.10
YNR035C	YOR061W	P53731.1	P19454.1	compl_model	compl_model	1369.35	NO	P19454.1-P53731.1.tgz	P19454.1	P53731.1
YBR084W	YKL135C	P09440.6	P36000.4	part_model	part_model	1369.17	NO	P09440.6-P36000.4.tgz	P36000.4	P09440.6
YDL002C	YDL002C	Q03435.2	Q03435.2	part_model	part_model	1368.89	NO	Q03435.2-Q03435.2.tgz	Q03435.2	Q03435.2
YBR169C	YBR169C	P32590.6	P32590.6	part_model	part_model	1368.86	NO	P32590.6-P32590.6.tgz	P32590.6	P32590.6
YER165W	YGL049C	P04147.10	P39936.7	part_model	part_model	1368.78	NO	P04147.10-P39936.7.tgz	P39936.7	P04147.10
YER133W	YPR107C	P32598.4	Q06102.3	compl_model	part_model	1368.75	NO	P32598.4-Q06102.3.tgz	P32598.4	Q06102.3
YDR430C	YNL071W	P32898.9	P12695.7	compl_model	part_model	1368.67	NO	P12695.7-P32898.9.tgz	P32898.9	P12695.7
YLR147C	YLR298C	P43321.1	Q05900.1	part_model	part_model	1368.45	NO	P43321.1-Q05900.1.tgz	P43321.1	Q05900.1
YBL038W	YMR024W	P38064.5	P36516.3	part_model	part_model	1368.33	NO	P36516.3-P38064.5.tgz	P38064.5	P36516.3
YGL049C	YJL138C	P39936.7	2vsx_B	part_model	compl_struct	1368.33	NO	2vsx_B-P39936.7.tgz	2vsx_B	P39936.7
YJL140W	YOR224C	2vum_D	3cqz_H	compl_struct	compl_struct	1368.03	NO	2vum_D-3cqz_H.tgz	2vum_D	3cqz_H
YAR007C	YNL312W	P22336.3	P26754.3	part_model	part_model	1367.9	NO	P22336.3-P26754.3.tgz	P26754.3	P22336.3
YLR216C	YNL330C	P53691.4	P32561.1	compl_model	part_model	1367.42	NO	P32561.1-P53691.4.tgz	P53691.4	P32561.1
YKR036C	YMR228W	P36130.8	1i4w_A	part_model	compl_struct	1367.21	NO	1i4w_A-P36130.8.tgz	1i4w_A	P36130.8
YBR118W	YDL236W	2b7c_A	P19881.6	compl_struct	compl_model	1366.8	NO	2b7c_A-P19881.6.tgz	2b7c_A	P19881.6
YLR347C	YNL189W	2bpt_A	1wa5_B	compl_struct	compl_struct	1366.76	NO	1wa5_B-2bpt_A.tgz	2bpt_A	1wa5_B
YJR045C	YKR048C	P12398.8	2ayu_A	part_model	compl_struct	1366.33	NO	2ayu_A-P12398.8.tgz	P12398.8	2ayu_A
YKL081W	YPL048W	P36008.5	P29547.6	part_model	part_model	1365.85	NO	P29547.6-P36008.5.tgz	P29547.6	P36008.5
YBR245C	YFR037C	P38144.2	P43609.3	part_model	part_model	1365.84	NO	P38144.2-P43609.3.tgz	P38144.2	P43609.3
YGR056W	YIL126W	P53236.3	P32597.13	part_model	part_model	1365.74	NO	P32597.13-P53236.3.tgz	P32597.13	P53236.3
YJL138C	YPL061W	2vsx_B	P54115.6	compl_struct	compl_model	1365.42	NO	2vsx_B-P54115.6.tgz	P54115.6	2vsx_B
YDL047W	YER155C	P20604.7	P39960.1	compl_model	part_model	1365.3	NO	P20604.7-P39960.1.tgz	P20604.7	P39960.1
YHR114W	YKL129C	P38822.2	P36006.15	part_model	part_model	1365.21	NO	P36006.15-P38822.2.tgz	P36006.15	P38822.2
YGR155W	YPL061W	P32582.3	P54115.6	part_model	compl_model	1365.11	NO	P32582.3-P54115.6.tgz	P54115.6	P32582.3
YKL079W	YOR326W	P32364.2	P19524.16	part_model	part_model	1365.05	NO	P19524.16-P32364.2.tgz	P19524.16	P32364.2
YBR198C	YGR252W	P38129.16	Q03330.6	part_model	part_model	1364.98	NO	P38129.16-Q03330.6.tgz	P38129.16	Q03330.6
YBL026W	YPR178W	P38203.3	P20053.9	part_model	part_model	1364.92	NO	P20053.9-P38203.3.tgz	P20053.9	P38203.3
YDL031W	YNL061W	Q12389.18	P40991.10	part_model	part_model	1364.71	NO	P40991.10-Q12389.18.tgz	Q12389.18	P40991.10
YKL145W	YLL018C	P33299.9	P04802.1	part_model	part_model	1364.31	NO	P04802.1-P33299.9.tgz	P04802.1	P33299.9
YJR032W	YMR186W	P47103.3	P15108.6	compl_model	part_model	1364.31	NO	P15108.6-P47103.3.tgz	P15108.6	P47103.3
YDR212W	YLR429W	P12612.1	Q06440.9	compl_model	part_model	1364.23	NO	P12612.1-Q06440.9.tgz	P12612.1	Q06440.9
YDL031W	YNL110C	Q12389.18	P53927.4	part_model	part_model	1364.16	NO	P53927.4-Q12389.18.tgz	Q12389.18	P53927.4
YDR432W	YHR086W	Q01560.2	Q00539.20	part_model	part_model	1364.05	NO	Q00539.20-Q01560.2.tgz	Q00539.20	Q01560.2
YDR390C	YKR002W	P52488.4	3c66_B	part_model	compl_struct	1363.78	NO	3c66_B-P52488.4.tgz	3c66_B	P52488.4
YNL097C	YNL330C	P50947.2	P32561.1	part_model	part_model	1363.71	NO	P32561.1-P50947.2.tgz	P32561.1	P50947.2
YDR280W	YDR280W	Q05636.2	Q05636.2	compl_model	compl_model	1363.59	NO	Q05636.2-Q05636.2.tgz	Q05636.2	Q05636.2
YDR337W	YNL137C	P21771.3	P27929.3	part_model	part_model	1363.53	NO	P21771.3-P27929.3.tgz	P27929.3	P21771.3
YLL008W	YNL110C	P32892.11	P53927.4	part_model	part_model	1363.37	NO	P32892.11-P53927.4.tgz	P32892.11	P53927.4
YGR063C	YPR161C	2exu_A	P23293.1	compl_struct	part_model	1363.23	NO	2exu_A-P23293.1.tgz	P23293.1	2exu_A
YNL189W	YNL189W	1wa5_B	1wa5_B	compl_struct	compl_struct	1363.09	NO	1wa5_B-1wa5_B.tgz	1wa5_B	1wa5_B
YBR058C	YOL086C	P38237.1	2hcy_D	part_model	compl_struct	1362.9	NO	2hcy_D-P38237.1.tgz	2hcy_D	P38237.1
YER165W	YGR162W	P04147.10	P39935.7	part_model	part_model	1362.77	NO	P04147.10-P39935.7.tgz	P39935.7	P04147.10
YMR290C	YNL110C	Q03532.7	P53927.4	part_model	part_model	1362.58	NO	P53927.4-Q03532.7.tgz	Q03532.7	P53927.4
YER040W	YNL229C	P18494.5	P23202.2	part_model	part_model	1362.48	NO	P18494.5-P23202.2.tgz	P23202.2	P18494.5
YGR063C	YIL021W	2exu_A	3cqz_C	compl_struct	compl_struct	1362.44	NO	2exu_A-3cqz_C.tgz	3cqz_C	2exu_A
YER165W	YGL044C	P04147.13	P25299.5	part_model	part_model	1362.37	NO	P04147.13-P25299.5.tgz	P04147.13	P25299.5
YHR114W	YOR181W	P38822.2	Q12446.1	part_model	part_model	1362.17	NO	P38822.2-Q12446.1.tgz	Q12446.1	P38822.2
YFR037C	YOL004W	P43609.3	P22579.2	part_model	part_model	1361.52	NO	P22579.2-P43609.3.tgz	P43609.3	P22579.2
YJL115W	YPL153C	P32447.1	P22216.6	part_model	part_model	1361.45	NO	P22216.6-P32447.1.tgz	P22216.6	P32447.1
YBR261C	YDR032C	P38340.1	Q12335.1	compl_model	compl_model	1361.38	NO	P38340.1-Q12335.1.tgz	P38340.1	Q12335.1
YKL129C	YMR109W	P36006.10	Q04439.11	part_model	part_model	1361.07	NO	P36006.10-Q04439.11.tgz	P36006.10	Q04439.11
YGL115W	YJL112W	2qlv_F	P47025.12	compl_struct	part_model	1361.06	NO	2qlv_F-P47025.12.tgz	2qlv_F	P47025.12
YLR347C	YML060W	2bpt_A	P53397.3	compl_struct	part_model	1360.77	NO	2bpt_A-P53397.3.tgz	2bpt_A	P53397.3
YDL171C	YPR086W	Q12680.16	P29055.6	part_model	part_model	1360.56	NO	P29055.6-Q12680.16.tgz	Q12680.16	P29055.6
YBR009C	YGL019W	1id3_F	P43639.3	compl_struct	part_model	1360.36	NO	1id3_F-P43639.3.tgz	P43639.3	1id3_F
YGR250C	YGR281W	P53316.18	P53049.17	part_model	part_model	1360.01	NO	P53049.17-P53316.18.tgz	P53049.17	P53316.18
YDR207C	YMR139W	P39001.4	P38615.3	part_model	compl_model	1359.96	NO	P38615.3-P39001.4.tgz	P38615.3	P39001.4
YNL106C	YPR173C	P50942.3	P52917.2	part_model	part_model	1359.94	NO	P50942.3-P52917.2.tgz	P50942.3	P52917.2
YNL110C	YPL043W	P53927.4	P37838.6	part_model	part_model	1359.7	NO	P37838.6-P53927.4.tgz	P53927.4	P37838.6
YDL004W	YPL160W	Q12165.3	P26637.5	part_model	part_model	1359.44	NO	P26637.5-Q12165.3.tgz	P26637.5	Q12165.3
YAR007C	YNL312W	P22336.2	P26754.3	part_model	part_model	1358.97	NO	P22336.2-P26754.3.tgz	P22336.2	P26754.3
YPR082C	YPR182W	Q06819.3	1n9s_N	compl_model	compl_struct	1358.81	NO	1n9s_N-Q06819.3.tgz	Q06819.3	1n9s_N
YFL038C	YKR068C	3cue_X	3cue_W	compl_struct	compl_struct	1358.67	NO	3cue_W-3cue_X.tgz	3cue_W	3cue_X
YNL113W	YPR187W	P28000.1	3cqz_F	part_model	compl_struct	1358.33	NO	3cqz_F-P28000.1.tgz	P28000.1	3cqz_F
YMR188C	YPL013C	Q03246.6	Q02608.2	part_model	part_model	1358.12	NO	Q02608.2-Q03246.6.tgz	Q03246.6	Q02608.2
YBR261C	YPL088W	P38340.1	Q02895.2	compl_model	compl_model	1358.08	NO	P38340.1-Q02895.2.tgz	Q02895.2	P38340.1
YGL048C	YKL145W	Q01939.1	P33299.9	compl_model	part_model	1357.88	NO	P33299.9-Q01939.1.tgz	Q01939.1	P33299.9
YIL153W	YLL001W	P40454.2	P54861.5	part_model	part_model	1357.04	NO	P40454.2-P54861.5.tgz	P54861.5	P40454.2
YFR010W	YFR010W	P43593.2	P43593.2	part_model	part_model	1357.02	NO	P43593.2-P43593.2.tgz	P43593.2	P43593.2
YNL298W	YOR127W	P48562.12	P39083.6	part_model	part_model	1356.68	NO	P39083.6-P48562.12.tgz	P48562.12	P39083.6
YIL033C	YJL164C	P07278.3	P06244.6	part_model	part_model	1356.49	NO	P06244.6-P07278.3.tgz	P06244.6	P07278.3
YDR404C	YGR063C	2vum_G	2exu_A	compl_struct	compl_struct	1355.89	NO	2exu_A-2vum_G.tgz	2exu_A	2vum_G
YCL054W	YER165W	P25582.3	P04147.13	part_model	part_model	1355.76	NO	P04147.13-P25582.3.tgz	P25582.3	P04147.13
YGL112C	YGR252W	P53040.2	Q03330.3	part_model	part_model	1355.75	NO	P53040.2-Q03330.3.tgz	Q03330.3	P53040.2
YBR119W	YHR086W	P32605.8	Q00539.20	part_model	part_model	1355.64	NO	P32605.8-Q00539.20.tgz	Q00539.20	P32605.8
YMR186W	YOR057W	P15108.6	Q08446.3	part_model	part_model	1355.31	NO	P15108.6-Q08446.3.tgz	P15108.6	Q08446.3
YKR034W	YNL229C	P26343.2	P23202.2	part_model	part_model	1355.08	NO	P23202.2-P26343.2.tgz	P23202.2	P26343.2
YBR084W	YGR204W	P09440.6	P07245.8	part_model	part_model	1355.05	NO	P07245.8-P09440.6.tgz	P07245.8	P09440.6
YER112W	YJL124C	P40070.4	P47017.2	part_model	part_model	1354.9	NO	P40070.4-P47017.2.tgz	P40070.4	P47017.2
YBR080C	YBR261C	P18759.5	P38340.1	part_model	compl_model	1354.76	NO	P18759.5-P38340.1.tgz	P18759.5	P38340.1
YBR251W	YNL137C	P33759.1	P27929.3	part_model	part_model	1354.71	NO	P27929.3-P33759.1.tgz	P33759.1	P27929.3
YBL051C	YJL138C	P34217.2	2vsx_B	part_model	compl_struct	1354.69	NO	2vsx_B-P34217.2.tgz	2vsx_B	P34217.2
YLL024C	YOL149W	P10592.5	1q67_B	part_model	compl_struct	1354.49	NO	1q67_B-P10592.5.tgz	P10592.5	1q67_B
YBL038W	YDR237W	P38064.5	P36519.5	part_model	part_model	1354.33	NO	P36519.5-P38064.5.tgz	P36519.5	P38064.5
YNL097C	YOL004W	P50947.2	P22579.2	part_model	part_model	1354.09	NO	P22579.2-P50947.2.tgz	P22579.2	P50947.2
YAL003W	YKL081W	P32471.2	P36008.5	part_model	part_model	1354.02	NO	P32471.2-P36008.5.tgz	P36008.5	P32471.2
YBR142W	YDR170C	P38112.1	P11075.3	part_model	part_model	1353.97	NO	P11075.3-P38112.1.tgz	P38112.1	P11075.3
YBR245C	YLR163C	P38144.2	1hr9_H	part_model	compl_struct	1353.88	NO	1hr9_H-P38144.2.tgz	1hr9_H	P38144.2
YDL117W	YER177W	Q07533.9	P29311.1	part_model	part_model	1353.32	NO	P29311.1-Q07533.9.tgz	P29311.1	Q07533.9
YCL011C	YDR432W	P25555.18	Q01560.2	part_model	part_model	1353.04	NO	P25555.18-Q01560.2.tgz	P25555.18	Q01560.2
YER177W	YLR028C	P29311.1	P54113.1	part_model	compl_model	1352.83	NO	P29311.1-P54113.1.tgz	P54113.1	P29311.1
YMR201C	YPL022W	P28519.1	P06777.3	part_model	part_model	1352.6	NO	P06777.3-P28519.1.tgz	P06777.3	P28519.1
YCL030C	YLR044C	P00815.1	1qpb_B	part_model	compl_struct	1352.46	NO	1qpb_B-P00815.1.tgz	1qpb_B	P00815.1
YIL021W	YPR093C	3cqz_C	Q06834.3	compl_struct	part_model	1352.22	NO	3cqz_C-Q06834.3.tgz	3cqz_C	Q06834.3
YGR162W	YNL016W	P39935.7	P32588.2	part_model	part_model	1352.18	NO	P32588.2-P39935.7.tgz	P39935.7	P32588.2
YML051W	YPL248C	3btv_B	P04386.2	compl_struct	part_model	1351.99	NO	3btv_B-P04386.2.tgz	3btv_B	P04386.2
YAR018C	YGL181W	P22209.1	P40956.2	part_model	part_model	1351.96	NO	P22209.1-P40956.2.tgz	P22209.1	P40956.2
YDR172W	YPL190C	P05453.2	P38996.11	part_model	part_model	1351.95	NO	P05453.2-P38996.11.tgz	P05453.2	P38996.11
YBL045C	YDR529C	3cxh_L	3cxh_R	compl_struct	compl_struct	1351.82	NO	3cxh_L-3cxh_R.tgz	3cxh_L	3cxh_R
YGL048C	YOR117W	Q01939.1	P33297.7	compl_model	compl_model	1351.76	NO	P33297.7-Q01939.1.tgz	P33297.7	Q01939.1
YDL168W	YMR290C	P32771.3	Q03532.7	compl_model	part_model	1351.28	NO	P32771.3-Q03532.7.tgz	Q03532.7	P32771.3
YNL061W	YNL061W	P40991.10	P40991.10	part_model	part_model	1351.1	NO	P40991.10-P40991.10.tgz	P40991.10	P40991.10
YHR179W	YMR201C	Q03558.2	P28519.1	compl_model	part_model	1351.05	NO	P28519.1-Q03558.2.tgz	Q03558.2	P28519.1
YDL131W	YLL024C	Q12122.10	P10592.5	part_model	part_model	1350.8	NO	P10592.5-Q12122.10.tgz	P10592.5	Q12122.10
YBR049C	YDR303C	P21538.6	Q06639.2	part_model	part_model	1350.47	NO	P21538.6-Q06639.2.tgz	Q06639.2	P21538.6
YBL075C	YPL240C	P09435.6	2cg9_B	part_model	compl_struct	1350.36	NO	2cg9_B-P09435.6.tgz	2cg9_B	P09435.6
YBR087W	YNL088W	1sxj_E	P06786.3	compl_struct	part_model	1349.81	NO	1sxj_E-P06786.3.tgz	P06786.3	1sxj_E
YAL019W	YAL019W	P31380.2	P31380.2	part_model	part_model	1349.75	NO	P31380.2-P31380.2.tgz	P31380.2	P31380.2
YGR056W	YLR357W	P53236.3	Q06488.1	part_model	part_model	1349.4	NO	P53236.3-Q06488.1.tgz	Q06488.1	P53236.3
YAL044C	YLR239C	P39726.4	Q06005.3	part_model	part_model	1349.36	NO	P39726.4-Q06005.3.tgz	Q06005.3	P39726.4
YDR207C	YOL004W	P39001.4	P22579.2	part_model	part_model	1348.64	NO	P22579.2-P39001.4.tgz	P22579.2	P39001.4
YBL007C	YGL181W	P32790.12	P40956.1	part_model	part_model	1348.59	NO	P32790.12-P40956.1.tgz	P40956.1	P32790.12
YFL017W-A	YPL151C	P40204.1	Q12417.12	part_model	part_model	1348.45	NO	P40204.1-Q12417.12.tgz	Q12417.12	P40204.1
YDR457W	YHR064C	Q03280.5	P38788.5	part_model	compl_model	1348.42	NO	P38788.5-Q03280.5.tgz	P38788.5	Q03280.5
YGL009C	YGR171C	P07264.4	P22438.4	part_model	compl_model	1348.37	NO	P07264.4-P22438.4.tgz	P22438.4	P07264.4
YBR234C	YKL129C	P38328.2	P36006.10	compl_model	part_model	1348.34	NO	P36006.10-P38328.2.tgz	P38328.2	P36006.10
YBR218C	YGL062W	P32327.10	P11154.1	part_model	part_model	1347.99	NO	P11154.1-P32327.10.tgz	P32327.10	P11154.1
YDR388W	YMR109W	P39743.13	Q04439.5	part_model	part_model	1347.96	NO	P39743.13-Q04439.5.tgz	Q04439.5	P39743.13
YJL121C	YJL121C	P46969.3	P46969.3	compl_model	compl_model	1347.93	NO	P46969.3-P46969.3.tgz	P46969.3	P46969.3
YIL021W	YPR187W	3cqz_C	3cqz_F	compl_struct	compl_struct	1347.82	NO	3cqz_C-3cqz_F.tgz	3cqz_C	3cqz_F
YIL109C	YPL218W	1m2v_B	1m2o_D	compl_struct	compl_struct	1347.74	NO	1m2o_D-1m2v_B.tgz	1m2v_B	1m2o_D
YBR261C	YHR111W	P38340.1	P38820.1	compl_model	part_model	1347.61	NO	P38340.1-P38820.1.tgz	P38820.1	P38340.1
YCR084C	YOL004W	P16649.6	P22579.2	part_model	part_model	1347.61	NO	P16649.6-P22579.2.tgz	P16649.6	P22579.2
YOL004W	YPL181W	P22579.2	Q08923.2	part_model	part_model	1347.49	NO	P22579.2-Q08923.2.tgz	P22579.2	Q08923.2
YDR127W	YOR375C	P08566.18	P07262.3	part_model	compl_model	1347.07	NO	P07262.3-P08566.18.tgz	P07262.3	P08566.18
YIL142W	YJL111W	P39076.2	P42943.2	compl_model	compl_model	1346.75	NO	P39076.2-P42943.2.tgz	P42943.2	P39076.2
YNL016W	YPL016W	P32588.2	P09547.4	part_model	part_model	1346.61	NO	P09547.4-P32588.2.tgz	P32588.2	P09547.4
YFR032C	YKL058W	P43607.10	1ytf_D	part_model	compl_struct	1346.58	NO	1ytf_D-P43607.10.tgz	1ytf_D	P43607.10
YGL112C	YLR399C	P53040.2	P35817.3	part_model	part_model	1346.52	NO	P35817.3-P53040.2.tgz	P35817.3	P53040.2
YOR151C	YPR093C	3cqz_B	Q06834.3	compl_struct	part_model	1346.29	NO	3cqz_B-Q06834.3.tgz	3cqz_B	Q06834.3
YGL048C	YLR249W	Q01939.1	2ix8_A	compl_model	compl_struct	1346.22	NO	2ix8_A-Q01939.1.tgz	2ix8_A	Q01939.1
YIL033C	YPL149W	P07278.3	2dyo_A	part_model	compl_struct	1346.05	NO	2dyo_A-P07278.3.tgz	2dyo_A	P07278.3
YDL135C	YLR229C	Q12434.3	P19073.1	compl_model	compl_model	1346.03	NO	P19073.1-Q12434.3.tgz	Q12434.3	P19073.1
YBL105C	YGR254W	P24583.8	7enl_A	part_model	compl_struct	1345.64	NO	7enl_A-P24583.8.tgz	7enl_A	P24583.8
YDR211W	YJL080C	P32501.9	P06105.12	part_model	part_model	1345.38	NO	P06105.12-P32501.9.tgz	P32501.9	P06105.12
YLR208W	YLR208W	2pm6_D	2pm6_D	compl_struct	compl_struct	1345.28	NO	2pm6_D-2pm6_D.tgz	2pm6_D	2pm6_D
YDL192W	YER165W	P11076.3	P04147.13	compl_model	part_model	1345.15	NO	P04147.13-P11076.3.tgz	P11076.3	P04147.13
YBR103W	YDR155C	P38262.12	1vdn_A	part_model	compl_struct	1344.97	NO	1vdn_A-P38262.12.tgz	P38262.12	1vdn_A
YMR186W	YNR031C	P15108.6	P53599.6	part_model	part_model	1344.77	NO	P15108.6-P53599.6.tgz	P15108.6	P53599.6
YBL026W	YJL124C	P38203.3	P47017.2	part_model	part_model	1344.47	NO	P38203.3-P47017.2.tgz	P47017.2	P38203.3
YDR448W	YHL004W	Q02336.2	P32902.2	part_model	part_model	1344.4	NO	P32902.2-Q02336.2.tgz	P32902.2	Q02336.2
YAL029C	YBR081C	P32492.6	P35177.5	part_model	part_model	1344.23	NO	P32492.6-P35177.5.tgz	P32492.6	P35177.5
YDR429C	YOR039W	Q04067.6	P38930.3	part_model	part_model	1344.11	NO	P38930.3-Q04067.6.tgz	P38930.3	Q04067.6
YCR088W	YDL029W	P15891.3	P32381.5	part_model	compl_model	1344.1	NO	P15891.3-P32381.5.tgz	P32381.5	P15891.3
YBL039C	YJL138C	P28274.4	2vsx_B	compl_model	compl_struct	1344.08	NO	2vsx_B-P28274.4.tgz	P28274.4	2vsx_B
YIL035C	YML074C	P15790.5	P38911.2	compl_model	part_model	1344.01	NO	P15790.5-P38911.2.tgz	P15790.5	P38911.2
YJR010W	YNL189W	1jee_B	1wa5_B	compl_struct	compl_struct	1343.83	NO	1jee_B-1wa5_B.tgz	1jee_B	1wa5_B
YMR186W	YNL281W	P15108.6	P53834.1	part_model	compl_model	1343.49	NO	P15108.6-P53834.1.tgz	P15108.6	P53834.1
YBR009C	YIL035C	1id3_F	P15790.5	compl_struct	compl_model	1343.13	NO	1id3_F-P15790.5.tgz	P15790.5	1id3_F
YGR195W	YGR195W	P46948.5	P46948.5	compl_model	compl_model	1342.86	NO	P46948.5-P46948.5.tgz	P46948.5	P46948.5
YPL178W	YPL190C	Q08920.6	P38996.11	part_model	part_model	1342.42	NO	P38996.11-Q08920.6.tgz	Q08920.6	P38996.11
YPL043W	YPL043W	P37838.8	P37838.8	part_model	part_model	1342.01	NO	P37838.8-P37838.8.tgz	P37838.8	P37838.8
YER165W	YKL081W	P04147.13	P36008.5	part_model	part_model	1341.81	NO	P04147.13-P36008.5.tgz	P36008.5	P04147.13
YBR049C	YPL082C	P21538.6	P32333.15	part_model	part_model	1341.68	NO	P21538.6-P32333.15.tgz	P32333.15	P21538.6
YLL024C	YPL240C	P10592.5	2cg9_B	part_model	compl_struct	1341.47	NO	2cg9_B-P10592.5.tgz	2cg9_B	P10592.5
YHR174W	YLR196W	P00925.17	P21304.3	compl_model	part_model	1341.19	NO	P00925.17-P21304.3.tgz	P00925.17	P21304.3
YNL061W	YOR272W	P40991.10	Q12024.7	part_model	part_model	1341	NO	P40991.10-Q12024.7.tgz	P40991.10	Q12024.7
YCR088W	YFL039C	P15891.4	1yvn_A	part_model	compl_struct	1340.89	NO	1yvn_A-P15891.4.tgz	1yvn_A	P15891.4
YKL081W	YMR186W	P36008.5	P15108.6	part_model	part_model	1340.89	NO	P15108.6-P36008.5.tgz	P15108.6	P36008.5
YDL078C	YDR304C	P32419.3	P35176.3	compl_model	compl_model	1340.74	NO	P32419.3-P35176.3.tgz	P32419.3	P35176.3
YBR245C	YOR304W	P38144.10	Q08773.1	part_model	part_model	1340.67	NO	P38144.10-Q08773.1.tgz	P38144.10	Q08773.1
YBL105C	YGR254W	P24583.5	7enl_A	part_model	compl_struct	1340.65	NO	7enl_A-P24583.5.tgz	7enl_A	P24583.5
YPL151C	YPL151C	Q12417.12	Q12417.12	part_model	part_model	1340.29	NO	Q12417.12-Q12417.12.tgz	Q12417.12	Q12417.12
[truncated: 1,311 more rows]
