# Supplementary material for: Pushing Structural Information into the Yeast Interactome by High-Throughput Protein Docking Experiments
Source: PLoS Comput Biol. 2009 Aug 28;5(8):e1000490. doi: 10.1371/journal.pcbi.1000490 (PMC2722787; doi:10.1371/journal.pcbi.1000490)
Supplement: Table S4 — Docking cases in the high-confidence interactome for which there is an experimental structure for the interaction. The format is the same of the one for Table S3. An additional column list the best classification that can be reached by the docking predictions when compared to the experimental structures of the interaction. (0.03 MB XLS) [file pcbi.1000490.s009.xls]

## Sheet: Sheet1
ORF1	ORF2	Struct1	Struct2	Type1	Type2	Score	Threshold	Tarball	Receptor	Ligand	Class
YPR193C	YPR193C	1qso_D	1qso_D	compl_struct	compl_struct	4075.22	YES	1qso_D-1qso_D.tgz	1qso_D	1qso_D	MEDIUM
YDR256C	YDR256C	1a4e_D	1a4e_D	compl_struct	compl_struct	3645.58	YES	1a4e_D-1a4e_D.tgz	1a4e_D	1a4e_D	HIGH
YBR135W	YBR135W	1qb3_C	1qb3_C	compl_struct	compl_struct	3325.59	YES	1qb3_C-1qb3_C.tgz	1qb3_C	1qb3_C	MEDIUM
Q0105	YJL166W	3cxh_N	3cxh_S	compl_struct	compl_struct	3062.75	YES	3cxh_N-3cxh_S.tgz	3cxh_N	3cxh_S	INCORRECT
YBL002W	YDR225W	1id3_H	1id3_G	compl_struct	compl_struct	2929.9	YES	1id3_G-1id3_H.tgz	1id3_G	1id3_H	HIGH
YBL002W	YBL003C	1id3_H	1id3_G	compl_struct	compl_struct	2929.9	YES	1id3_G-1id3_H.tgz	1id3_G	1id3_H	HIGH
YKL058W	YOR194C	1ytf_D	1rm1_C	compl_struct	compl_struct	2885.56	YES	1rm1_C-1ytf_D.tgz	1rm1_C	1ytf_D	MEDIUM
YGR144W	YGR144W	2gjc_B	2gjc_B	compl_struct	compl_struct	2752.57	YES	2gjc_B-2gjc_B.tgz	2gjc_B	2gjc_B	MEDIUM
YBR009C	YBR010W	1id3_F	1id3_E	compl_struct	compl_struct	2746.33	YES	1id3_E-1id3_F.tgz	1id3_E	1id3_F	HIGH
Q0105	YDR529C	3cxh_N	3cxh_R	compl_struct	compl_struct	2603.58	YES	3cxh_N-3cxh_R.tgz	3cxh_N	3cxh_R	HIGH
YFL017C	YFL017C	1i21_Y	1i21_Y	compl_struct	compl_struct	2582.39	YES	1i21_Y-1i21_Y.tgz	1i21_Y	1i21_Y	MEDIUM
YJL060W	YJL060W	3b46_B	3b46_B	compl_struct	compl_struct	2541.82	YES	3b46_B-3b46_B.tgz	3b46_B	3b46_B	HIGH
YDR404C	YJL140W	2vum_G	2vum_D	compl_struct	compl_struct	2403.24	YES	2vum_D-2vum_G.tgz	2vum_D	2vum_G	MEDIUM
YBR011C	YBR011C	8prk_B	8prk_B	compl_struct	compl_struct	2339.41	YES	8prk_B-8prk_B.tgz	8prk_B	8prk_B	MEDIUM
YER012W	YER012W	3e47_X	3e47_X	compl_struct	compl_struct	2269.14	YES	3e47_X-3e47_X.tgz	3e47_X	3e47_X	INCORRECT
YDR044W	YDR044W	1txn_B	1txn_B	compl_struct	compl_struct	2225.63	YES	1txn_B-1txn_B.tgz	1txn_B	1txn_B	MEDIUM
YOR151C	YOR210W	3cqz_B	3cqz_J	compl_struct	compl_struct	2198.28	YES	3cqz_B-3cqz_J.tgz	3cqz_B	3cqz_J	HIGH
YBR154C	YDL140C	3cqz_E	3cqz_A	compl_struct	compl_struct	2111.74	YES	3cqz_A-3cqz_E.tgz	3cqz_A	3cqz_E	HIGH
YBL041W	YFR050C	3e47_Z	3bdm_M	compl_struct	compl_struct	2061.73	YES	3bdm_M-3e47_Z.tgz	3bdm_M	3e47_Z	INCORRECT
YGL011C	YOR362C	3e47_U	3bdm_T	compl_struct	compl_struct	2033.53	YES	3bdm_T-3e47_U.tgz	3bdm_T	3e47_U	HIGH
YIL021W	YOL005C	3cqz_C	3cqz_K	compl_struct	compl_struct	2015.42	YES	3cqz_C-3cqz_K.tgz	3cqz_C	3cqz_K	HIGH
YOL143C	YOL143C	1ejb_E	1ejb_E	compl_struct	compl_struct	2004.85	YES	1ejb_E-1ejb_E.tgz	1ejb_E	1ejb_E	MEDIUM
YGL011C	YML092C	3e47_U	3e47_O	compl_struct	compl_struct	1950.16	YES	3e47_O-3e47_U.tgz	3e47_O	3e47_U	HIGH
YLR011W	YLR011W	1t0i_B	1t0i_B	compl_struct	compl_struct	1918.3	YES	1t0i_B-1t0i_B.tgz	1t0i_B	1t0i_B	HIGH
YDL140C	YOR224C	3cqz_A	3cqz_H	compl_struct	compl_struct	1916.1	YES	3cqz_A-3cqz_H.tgz	3cqz_A	3cqz_H	HIGH
YDL140C	YPR187W	3cqz_A	3cqz_F	compl_struct	compl_struct	1914.83	YES	3cqz_A-3cqz_F.tgz	3cqz_A	3cqz_F	HIGH
YJL011C	YKL144C	2ckz_C	2ckz_D	compl_struct	compl_struct	1905.72	YES	2ckz_C-2ckz_D.tgz	2ckz_D	2ckz_C	MEDIUM
YML079W	YML079W	1xe8_C	1xe8_C	compl_struct	compl_struct	1903.44	YES	1xe8_C-1xe8_C.tgz	1xe8_C	1xe8_C	HIGH
YFR047C	YFR047C	3c2v_A	3c2v_A	compl_struct	compl_struct	1876.29	YES	3c2v_A-3c2v_A.tgz	3c2v_A	3c2v_A	MEDIUM
YDR472W	YKR068C	3cue_T	3cue_W	compl_struct	compl_struct	1870.97	YES	3cue_T-3cue_W.tgz	3cue_W	3cue_T	MEDIUM
YIL021W	YOR151C	3cqz_C	3cqz_B	compl_struct	compl_struct	1865.67	YES	3cqz_B-3cqz_C.tgz	3cqz_B	3cqz_C	MEDIUM
YBL041W	YER094C	3e47_Z	3e47_W	compl_struct	compl_struct	1857.66	YES	3e47_W-3e47_Z.tgz	3e47_Z	3e47_W	INCORRECT
YBL041W	YGR253C	3e47_Z	3e47_R	compl_struct	compl_struct	1851.19	YES	3e47_R-3e47_Z.tgz	3e47_R	3e47_Z	INCORRECT
YDL140C	YGL070C	3cqz_A	3cqz_I	compl_struct	compl_struct	1845.1	YES	3cqz_A-3cqz_I.tgz	3cqz_A	3cqz_I	INCORRECT
YML106W	YML106W	2ps1_B	2ps1_B	compl_struct	compl_struct	1838.87	YES	2ps1_B-2ps1_B.tgz	2ps1_B	2ps1_B	MEDIUM
YLR245C	YLR245C	1r5t_D	1r5t_D	compl_struct	compl_struct	1827.99	YES	1r5t_D-1r5t_D.tgz	1r5t_D	1r5t_D	HIGH
YDL140C	YDR404C	3cqz_A	2vum_G	compl_struct	compl_struct	1797.72	YES	2vum_G-3cqz_A.tgz	3cqz_A	2vum_G	INCORRECT
YBL045C	YJL166W	3cxh_L	3cxh_S	compl_struct	compl_struct	1775.98	YES	3cxh_L-3cxh_S.tgz	3cxh_L	3cxh_S	INCORRECT
YDL140C	YOL005C	3cqz_A	3cqz_K	compl_struct	compl_struct	1772.56	YES	3cqz_A-3cqz_K.tgz	3cqz_A	3cqz_K	HIGH
YGR180C	YJL026W	1sms_B	1smq_D	compl_struct	compl_struct	1771.38	YES	1smq_D-1sms_B.tgz	1smq_D	1sms_B	MEDIUM
YGR135W	YOL038W	3e47_P	3e47_Q	compl_struct	compl_struct	1753.11	YES	3e47_P-3e47_Q.tgz	3e47_P	3e47_Q	HIGH
YEL021W	YEL021W	1dqx_D	1dqx_D	compl_struct	compl_struct	1717.16	YES	1dqx_D-1dqx_D.tgz	1dqx_D	1dqx_D	MEDIUM
YDR246W	YML077W	3cue_S	3cue_U	compl_struct	compl_struct	1716.94	YES	3cue_S-3cue_U.tgz	3cue_S	3cue_U	HIGH
YGL070C	YOR151C	3cqz_I	3cqz_B	compl_struct	compl_struct	1713.53	YES	3cqz_B-3cqz_I.tgz	3cqz_B	3cqz_I	HIGH
YJR010W	YJR010W	1jee_B	1jee_B	compl_struct	compl_struct	1691.75	YES	1jee_B-1jee_B.tgz	1jee_B	1jee_B	INCORRECT
YMR314W	YOR362C	3e47_S	3bdm_T	compl_struct	compl_struct	1663.11	YES	3bdm_T-3e47_S.tgz	3bdm_T	3e47_S	HIGH
YPL218W	YPR181C	1m2o_D	2qtv_A	compl_struct	compl_struct	1650.4	YES	1m2o_D-2qtv_A.tgz	2qtv_A	1m2o_D	MEDIUM
YGR135W	YML092C	3e47_P	3e47_O	compl_struct	compl_struct	1634.14	YES	3e47_O-3e47_P.tgz	3e47_O	3e47_P	HIGH
YER012W	YGR135W	3e47_X	3e47_P	compl_struct	compl_struct	1630.33	YES	3e47_P-3e47_X.tgz	3e47_P	3e47_X	INCORRECT
YGR253C	YOL038W	3e47_R	3e47_Q	compl_struct	compl_struct	1618.81	YES	3e47_Q-3e47_R.tgz	3e47_R	3e47_Q	HIGH
YIL021W	YOR210W	3cqz_C	3cqz_J	compl_struct	compl_struct	1611.94	YES	3cqz_C-3cqz_J.tgz	3cqz_C	3cqz_J	HIGH
YJR102C	YJR102C	1xb4_D	1xb4_D	compl_struct	compl_struct	1591.81	YES	1xb4_D-1xb4_D.tgz	1xb4_D	1xb4_D	INCORRECT
YGL115W	YGL115W	2qlv_F	2qlv_F	compl_struct	compl_struct	1590.94	YES	2qlv_F-2qlv_F.tgz	2qlv_F	2qlv_F	INCORRECT
YBL099W	YJR121W	2hld_U	2hld_X	compl_struct	compl_struct	1589.64	YES	2hld_U-2hld_X.tgz	2hld_U	2hld_X	HIGH
YFR050C	YJL001W	3bdm_M	3e47_N	compl_struct	compl_struct	1581.48	YES	3bdm_M-3e47_N.tgz	3bdm_M	3e47_N	INCORRECT
YJR102C	YPL002C	1xb4_D	1w7p_A	compl_struct	compl_struct	1576.25	YES	1w7p_A-1xb4_D.tgz	1w7p_A	1xb4_D	INCORRECT
YHR024C	YLR163C	1hr9_G	1hr9_H	compl_struct	compl_struct	1558.62	YES	1hr9_G-1hr9_H.tgz	1hr9_G	1hr9_H	HIGH
YKR068C	YKR068C	3cue_W	3cue_W	compl_struct	compl_struct	1556.5	YES	3cue_W-3cue_W.tgz	3cue_W	3cue_W	HIGH
YJR057W	YJR057W	3tmk_H	3tmk_H	compl_struct	compl_struct	1548.61	YES	3tmk_H-3tmk_H.tgz	3tmk_H	3tmk_H	HIGH
YJR102C	YLR417W	1xb4_D	1w7p_D	compl_struct	compl_struct	1537.2	YES	1w7p_D-1xb4_D.tgz	1w7p_D	1xb4_D	INCORRECT
YGR253C	YMR314W	3e47_R	3e47_S	compl_struct	compl_struct	1526.15	YES	3e47_R-3e47_S.tgz	3e47_R	3e47_S	INCORRECT
YHR024C	YHR024C	1hr9_G	1hr9_G	compl_struct	compl_struct	1525.48	YES	1hr9_G-1hr9_G.tgz	1hr9_G	1hr9_G	INCORRECT
YOL001W	YPL031C	2pmi_D	2pmi_C	compl_struct	compl_struct	1510.74	YES	2pmi_C-2pmi_D.tgz	2pmi_C	2pmi_D	HIGH
YAL012W	YAL012W	1n8p_D	1n8p_D	compl_struct	compl_struct	1494.03	YES	1n8p_D-1n8p_D.tgz	1n8p_D	1n8p_D	HIGH
YNL037C	YOR136W	3blx_O	3blx_P	compl_struct	compl_struct	1466.57	YES	3blx_O-3blx_P.tgz	3blx_O	3blx_P	HIGH
YDR246W	YFL038C	3cue_S	3cue_X	compl_struct	compl_struct	1463.64	YES	3cue_S-3cue_X.tgz	3cue_X	3cue_S	INCORRECT
YER031C	YER136W	3cpj_B	3cpj_G	compl_struct	compl_struct	1458.44	YES	3cpj_B-3cpj_G.tgz	3cpj_G	3cpj_B	HIGH
YER009W	YER009W	1gyb_D	1gyb_D	compl_struct	compl_struct	1440.4	YES	1gyb_D-1gyb_D.tgz	1gyb_D	1gyb_D	HIGH
YJL001W	YJL001W	3e47_N	3e47_N	compl_struct	compl_struct	1437.57	YES	3e47_N-3e47_N.tgz	3e47_N	3e47_N	HIGH
YKL069W	YKL069W	1f5m_B	1f5m_B	compl_struct	compl_struct	1428.66	YES	1f5m_B-1f5m_B.tgz	1f5m_B	1f5m_B	MEDIUM
YER136W	YFL038C	3cpj_G	3cue_X	compl_struct	compl_struct	1423.35	YES	3cpj_G-3cue_X.tgz	3cpj_G	3cue_X	INCORRECT
YKR068C	YML077W	3cue_W	3cue_U	compl_struct	compl_struct	1414.49	YES	3cue_U-3cue_W.tgz	3cue_W	3cue_U	INCORRECT
YBR087W	YJR068W	1sxj_E	1sxj_D	compl_struct	compl_struct	1403.9	YES	1sxj_D-1sxj_E.tgz	1sxj_D	1sxj_E	HIGH
YJR068W	YNL290W	1sxj_D	1sxj_C	compl_struct	compl_struct	1399.92	YES	1sxj_C-1sxj_D.tgz	1sxj_D	1sxj_C	INCORRECT
YBL045C	YPR191W	3cxh_L	3cxh_M	compl_struct	compl_struct	1392.04	YES	3cxh_L-3cxh_M.tgz	3cxh_L	3cxh_M	HIGH
YGR254W	YGR254W	7enl_A	7enl_A	compl_struct	compl_struct	1391.95	YES	7enl_A-7enl_A.tgz	7enl_A	7enl_A	INCORRECT
YER010C	YER010C	2c5q_F	2c5q_F	compl_struct	compl_struct	1389.92	YES	2c5q_F-2c5q_F.tgz	2c5q_F	2c5q_F	HIGH
YIL109C	YPR181C	1m2v_B	2qtv_A	compl_struct	compl_struct	1364.61	NO	1m2v_B-2qtv_A.tgz	1m2v_B	2qtv_A	INCORRECT
YPR181C	YPR181C	2qtv_A	2qtv_A	compl_struct	compl_struct	1359.85	NO	2qtv_A-2qtv_A.tgz	2qtv_A	2qtv_A	INCORRECT
YNL290W	YOL094C	1sxj_C	1sxj_B	compl_struct	compl_struct	1355.61	NO	1sxj_B-1sxj_C.tgz	1sxj_C	1sxj_B	HIGH
YJL138C	YJL138C	2vsx_B	2vsx_B	compl_struct	compl_struct	1271.7	NO	2vsx_B-2vsx_B.tgz	2vsx_B	2vsx_B	INCORRECT
YGL238W	YNL189W	1z3h_B	1wa5_B	compl_struct	compl_struct	1245.66	NO	1wa5_B-1z3h_B.tgz	1z3h_B	1wa5_B	INCORRECT
YDR246W	YKR068C	3cue_S	3cue_W	compl_struct	compl_struct	1241.89	NO	3cue_S-3cue_W.tgz	3cue_W	3cue_S	INCORRECT
YPR062W	YPR062W	1ysd_B	1ysd_B	compl_struct	compl_struct	1237.5	NO	1ysd_B-1ysd_B.tgz	1ysd_B	1ysd_B	MEDIUM
YHR143W-A	YIL021W	3cqz_L	3cqz_C	compl_struct	compl_struct	1209.94	NO	3cqz_C-3cqz_L.tgz	3cqz_C	3cqz_L	INCORRECT
YHR143W-A	YOR151C	3cqz_L	3cqz_B	compl_struct	compl_struct	1144.37	NO	3cqz_B-3cqz_L.tgz	3cqz_B	3cqz_L	INCORRECT
YKL035W	YKL035W	2i5k_B	2i5k_B	compl_struct	compl_struct	1137.54	NO	2i5k_B-2i5k_B.tgz	2i5k_B	2i5k_B	INCORRECT
YMR038C	YMR038C	1jk9_D	1jk9_D	compl_struct	compl_struct	1127.08	NO	1jk9_D-1jk9_D.tgz	1jk9_D	1jk9_D	INCORRECT
YLR163C	YLR163C	1hr9_H	1hr9_H	compl_struct	compl_struct	1050.57	NO	1hr9_H-1hr9_H.tgz	1hr9_H	1hr9_H	INCORRECT
YDL235C	YDL235C	2r25_A	2r25_A	compl_struct	compl_struct	1039.57	NO	2r25_A-2r25_A.tgz	2r25_A	2r25_A	INCORRECT
YJR104C	YMR038C	2jcw_A	1jk9_D	compl_struct	compl_struct	1011.17	NO	1jk9_D-2jcw_A.tgz	1jk9_D	2jcw_A	INCORRECT
