# Supplementary material for: Pushing Structural Information into the Yeast Interactome by High-Throughput Protein Docking Experiments
Source: PLoS Comput Biol. 2009 Aug 28;5(8):e1000490. doi: 10.1371/journal.pcbi.1000490 (PMC2722787; doi:10.1371/journal.pcbi.1000490)
Supplement: Table S7 — Results of the simulation of an alanine scanning experiment. Refer to the Supplementary Text S1 for the details. (0.05 MB XLS) [file pcbi.1000490.s012.xls]

## Sheet: ALA scanning results
						Success rate over 1000 simulated experiments						Average # of identified interface residues over 1000 simulated experiments
						Blind			Guided			Blind			Guided
Case	Rec/Lig	Surface residues	Interface residues	Sampling residues	Intersection residues	10 alanine mutations	20 alanine mutations	50 alanine mutations	10 alanine mutations	20 alanine mutations	50 alanine mutations	10 alanine mutations	20 alanine mutations	50 alanine mutations	10 alanine mutations	20 alanine mutations	50 alanine mutations
1AHW	REC	300	24	41	20	0.59	0.838	0.987	1	1	1	0.802	1.623	3.954	4.871	9.772	20
1AHW	LIG	164	25	58	3	0.796	0.979	1	0.451	0.714	0.997	1.495	2.979	7.625	0.505	1.035	2.603
1AVX	REC	157	25	48	25	0.834	0.97	1	1	1	1	1.539	3.143	7.969	5.163	10.389	25
1AVX	LIG	127	20	52	18	0.824	0.98	1	0.984	1	1	1.557	3.149	7.799	3.462	6.976	17.343
1AZS	REC	134	17	53	15	0.754	0.941	1	0.976	0.999	1	1.248	2.553	6.344	2.85	5.68	14.146
1AZS	LIG	253	18	38	18	0.522	0.805	0.985	1	1	1	0.762	1.487	3.612	4.748	9.507	18
1BGX	REC	307	65	32	24	0.91	0.992	1	1	1	1	2.143	4.135	10.584	7.492	15.005	24
1BGX	LIG	594	72	47	0	0.735	0.916	0.999	0	0	0	1.226	2.405	6.158	0	0	0
1BJ1	REC	309	21	26	21	0.492	0.761	0.979	1	1	1	0.646	1.35	3.47	8.113	16.159	21
1BJ1	LIG	153	17	45	17	0.721	0.92	1	0.996	1	1	1.136	2.292	5.443	3.756	7.604	17
1BVK	REC	153	15	27	13	0.658	0.896	0.997	1	1	1	0.97	1.93	5.028	4.824	9.662	13
1BVK	LIG	93	17	25	10	0.873	0.991	1	1	1	1	1.824	3.702	9.059	3.971	7.93	10
1BVN	REC	303	33	63	32	0.695	0.895	0.998	0.999	1	1	1.13	2.197	5.32	5.157	10.306	25.365
1BVN	LIG	58	21	31	21	0.995	1	1	1	1	1	3.598	7.253	18.053	6.807	13.535	21
1DFJ	REC	100	31	45	29	0.985	0.999	1	1	1	1	3.104	6.112	15.613	6.442	12.861	29
1DFJ	LIG	295	42	58	41	0.782	0.955	0.999	1	1	1	1.395	2.935	7.178	7.08	14.208	35.302
1DQJ	REC	304	24	35	23	0.568	0.822	0.988	1	1	1	0.815	1.587	3.927	6.548	13.144	23
1DQJ	LIG	93	20	38	11	0.914	0.996	1	0.983	1	1	2.156	4.291	10.832	2.868	5.814	11
1E4K	REC	312	20	78	7	0.487	0.738	0.971	0.61	0.878	1	0.68	1.283	3.187	0.9	1.777	4.544
1E4K	LIG	138	21	68	0	0.848	0.981	1	0	0	0	1.454	3.06	7.596	0	0	0
1EER	REC	146	40	69	27	0.955	0.999	1	0.991	1	1	2.775	5.487	13.713	3.899	7.872	19.581
1EER	LIG	325	46	50	39	0.793	0.961	1	1	1	1	1.4	2.888	7.097	7.81	15.638	39
1EZU	REC	155	35	59	17	0.938	0.996	1	0.978	0.999	1	2.274	4.535	11.325	2.866	5.793	14.412
1EZU	LIG	230	27	85	25	0.725	0.918	1	0.976	1	1	1.12	2.396	5.886	3.013	5.922	14.684
1FAK	REC	249	33	68	23	0.754	0.939	0.999	0.993	1	1	1.307	2.628	6.66	3.373	6.797	16.972
1FAK	LIG	150	47	34	20	0.986	1	1	1	1	1	3.135	6.286	15.538	5.871	11.779	20
1FC2	REC	56	14	44	13	0.969	1	1	0.987	1	1	2.52	5.034	12.488	2.931	5.957	13
1FC2	LIG	308	14	60	0	0.373	0.638	0.93	0	0	0	0.421	0.929	2.288	0	0	0
1FSK	REC	314	20	29	20	0.516	0.748	0.961	1	1	1	0.626	1.262	3.259	6.881	13.809	20
1FSK	LIG	139	19	49	19	0.792	0.951	1	0.997	1	1	1.384	2.719	6.791	3.923	7.767	19
1GCQ	REC	170	13	64	7	0.556	0.83	0.983	0.705	0.943	1	0.742	1.524	3.791	1.127	2.15	5.516
1GCQ	LIG	55	16	39	10	0.983	1	1	0.967	1	1	2.883	5.804	14.532	2.623	5.202	10
1HIA	REC	160	24	35	17	0.836	0.961	1	1	1	1	1.503	3.007	7.6	4.831	9.761	17
1HIA	LIG	44	15	27	13	0.991	1	1	0.999	1	1	3.33	6.884	15	4.745	9.635	13
1I9R	REC	282	25	78	20	0.586	0.859	0.995	0.96	1	1	0.827	1.8	4.348	2.554	5.105	12.717
1I9R	LIG	309	21	37	20	0.496	0.747	0.97	1	1	1	0.718	1.323	3.446	5.369	10.77	20
1IQD	REC	288	26	56	22	0.643	0.838	0.995	0.996	1	1	0.89	1.781	4.48	3.972	7.818	19.627
1IQD	LIG	118	17	23	17	0.793	0.971	1	1	1	1	1.446	2.921	7.256	7.458	14.797	17
1JPS	REC	297	24	43	24	0.585	0.851	0.989	1	1	1	0.771	1.662	4.005	5.618	11.145	24
1JPS	LIG	150	25	30	0	0.842	0.972	1	0	0	0	1.644	3.391	8.415	0	0	0
1K4C	REC	308	22	73	21	0.536	0.768	0.98	0.984	0.999	1	0.71	1.394	3.538	2.925	5.666	14.44
1K4C	LIG	292	18	88	8	0.488	0.736	0.968	0.665	0.872	0.999	0.629	1.204	3.059	0.9	1.766	4.539
1KXQ	REC	303	32	58	31	0.674	0.906	0.997	0.999	1	1	1.048	2.066	5.286	5.249	10.631	26.719
1KXQ	LIG	88	24	33	23	0.966	1	1	1	1	1	2.714	5.435	13.614	6.965	13.925	23
1NCA	REC	302	27	42	25	0.626	0.847	0.99	1	1	1	0.88	1.784	4.374	5.94	11.972	25
1NCA	LIG	231	27	82	15	0.732	0.943	0.999	0.885	0.986	1	1.17	2.383	5.795	1.844	3.652	9.133
1NW9	REC	168	17	37	15	0.684	0.901	0.999	0.998	1	1	0.973	2.087	5.025	4.045	8.194	15
1NW9	LIG	82	27	47	20	0.986	1	1	0.997	1	1	3.329	6.648	16.455	4.282	8.452	20
1QFW	REC	157	21	35	18	0.762	0.945	1	1	1	1	1.347	2.727	6.586	5.205	10.297	18
1QFW	LIG	159	18	33	0	0.729	0.924	0.999	0	0	0	1.143	2.207	5.685	0	0	0
1SBB	REC	184	13	41	0	0.51	0.76	0.988	0	0	0	0.716	1.395	3.557	0	0	0
1SBB	LIG	167	15	51	0	0.608	0.866	1	0	0	0	0.867	1.818	4.476	0	0	0
1VFB	REC	158	16	29	16	0.655	0.895	1	1	1	1	1.077	2.107	5.055	5.55	11.05	16
1VFB	LIG	98	17	31	7	0.874	0.989	1	0.96	1	1	1.707	3.413	8.639	2.25	4.469	7
1Y64	REC	339	33	79	9	0.655	0.865	0.995	0.71	0.942	1	0.943	1.913	4.86	1.101	2.349	5.642
1Y64	LIG	254	37	89	18	0.812	0.975	1	0.897	0.996	1	1.41	2.894	7.299	1.992	4.035	10.108
1Z5Y	REC	103	18	21	13	0.868	0.988	1	1	1	1	1.717	3.392	8.815	6.124	12.356	13
1Z5Y	LIG	89	16	21	13	0.876	0.99	1	1	1	1	1.79	3.706	8.98	6.202	12.377	13
2AJF	REC	418	25	46	0	0.465	0.731	0.954	0	0	0	0.617	1.184	2.955	0	0	0
2AJF	LIG	144	21	32	2	0.778	0.962	1	0.53	0.867	1	1.483	2.844	7.255	0.628	1.247	2
2B42	REC	246	35	44	32	0.802	0.958	1	1	1	1	1.388	2.948	6.994	7.173	14.538	32
2B42	LIG	133	33	47	31	0.955	1	1	1	1	1	2.405	4.964	12.403	6.657	13.243	31
2C0L	REC	223	30	75	22	0.769	0.955	1	0.969	1	1	1.335	2.67	6.724	2.914	5.829	14.665
2C0L	LIG	97	17	35	7	0.889	0.991	1	0.92	0.998	1	1.739	3.436	8.83	1.944	3.984	7
2FD6	REC	302	13	31	13	0.363	0.563	0.909	1	1	1	0.425	0.85	2.168	4.192	8.346	13
2FD6	LIG	216	16	56	15	0.531	0.795	0.983	0.971	1	1	0.742	1.531	3.696	2.644	5.403	13.389
2HMI	REC	730	16	40	10	0.196	0.357	0.667	0.975	1	1	0.214	0.42	1.072	2.512	5.046	10
2HMI	LIG	319	19	45	19	0.462	0.701	0.968	0.998	1	1	0.627	1.253	2.984	4.315	8.376	19
2QFW	REC	171	22	56	21	0.759	0.942	0.999	0.995	1	1	1.354	2.571	6.481	3.685	7.494	18.711
2QFW	LIG	159	17	45	17	0.681	0.905	0.999	0.996	1	1	1.057	2.146	5.279	3.731	7.565	17
2UUY	REC	154	21	38	16	0.803	0.96	1	0.999	1	1	1.346	2.741	6.82	4.277	8.403	16
2UUY	LIG	52	10	30	6	0.92	0.995	1	0.942	1	1	1.926	3.801	9.638	2.065	3.952	6
2VIS	REC	313	16	43	15	0.424	0.65	0.951	0.997	1	1	0.521	1.044	2.523	3.495	6.981	15
2VIS	LIG	677	20	78	7	0.272	0.425	0.787	0.618	0.895	0.999	0.265	0.624	1.518	0.88	1.821	4.509
						# strictly better cases			63	56	30				63	63	59
						# better or equal cases			63	64	65				63	63	59
						Total number of cases			74	74	74				74	74	74
						% strictly better cases			0.851351	0.756757	0.405405				0.851351	0.851351	0.797297
						% better or equal cases			0.851351	0.864865	0.878378				0.851351	0.851351	0.797297
						P-value strictly better cases			< 1.0E-04	0.0061	0.7403				< 1.0E-04	< 1.0E-04	< 1.0E-04
						P-value better or equal cases			< 1.0E-04	0.002	0.9975				< 1.0E-04	< 1.0E-04	< 1.0E-04
											Average	1.39203	2.80172	6.96091	3.73118	7.46622	14.6847
